# Supplementary material for: Complete Genome Sequence and Comparative Analysis of Staphylococcus condimenti DSM 11674, a Potential Starter Culture Isolated from Soy Sauce Mash
Source: Front Bioeng Biotechnol. 2017 Oct 6;5:56. doi: 10.3389/fbioe.2017.00056 (PMC5635325; doi:10.3389/fbioe.2017.00056)
Supplement: Supplementary file 3 [file Table_3.XLSX]

## Sheet: Core genome analysis
Gene	Non-unique Gene name	Annotation	No. isolates	No. sequences	Avg sequences per isolate	Genome Fragment	Order within Fragment	Accessory Fragment	Accessory Order with Fragment	Min group size nuc	Max group size nuc	Avg group size nuc	S.aureus_COL_08082016	S.aureus_ED98_08082016	S.aureus_JH1_08082016	S.aureus_JH9_08082016	S.aureus_RF122_08082016	S.capitis_08082016	S.carnosus_TM300_08082016	S.condimenti_DSM_11674_08082016	S.epidermidis_ATCC_12228_08082016	S.epidermidis_RP62A_08082016	S.haemolyticus_JCSC1435_08082016	S.haemolyticus_S167_08082016	S.hyicus_ATCC_11249_08082016	S.lugdunensis_HKU09-01_08082016	S.pasteuri_SP1_08082016	S.saprophyticus_subsp_08082016	S.schleiferi_1360-13_08082016	S.warneri_SG1_08082016	S.xylosus_C2a_08082016	S.xylosus_HKUOPL8_08082016	S.xylosus_SMQ-121_08082016
clpP		ATP-dependent Clp protease proteolytic subunit	21	21	1	1	5092			581	590	585	S.aureus_COL_00802	S.aureus_ED98_00714	S.aureus_JH1_00806	S.aureus_JH9_00805	S.aureus_RF122_00749	S.capitis_00135	S.carnosus_TM300_00436	S.condimenti_DSM_11674_01147	S.epidermidis_ATCC_12228_00509	S.epidermidis_RP62A_00420	S.haemolyticus_JCSC1435_02114	S.haemolyticus_S167_00494	S.hyicus_ATCC_11249_01959	S.lugdunensis_HKU09-01_02038	S.pasteuri_SP1_01948	S.saprophyticus_subsp_01985	S.schleiferi_1360-13_01863	S.warneri_SG1_01957	S.xylosus_C2a_02083	S.xylosus_HKUOPL8_00320	S.xylosus_SMQ-121_01985
rpsB		30S ribosomal protein S2	21	21	1	1	16433			767	797	783	S.aureus_COL_01219	S.aureus_ED98_01200	S.aureus_JH1_01331	S.aureus_JH9_01330	S.aureus_RF122_01154	S.capitis_00564	S.carnosus_TM300_00924	S.condimenti_DSM_11674_00608	S.epidermidis_ATCC_12228_00878	S.epidermidis_RP62A_00791	S.haemolyticus_JCSC1435_01661	S.haemolyticus_S167_00911	S.hyicus_ATCC_11249_01605	S.lugdunensis_HKU09-01_01621	S.pasteuri_SP1_02391	S.saprophyticus_subsp_01574	S.schleiferi_1360-13_01489	S.warneri_SG1_01519	S.xylosus_C2a_01636	S.xylosus_HKUOPL8_00703	S.xylosus_SMQ-121_01607
cspA_2		Cold shock protein CspA	21	21	1	1	14298			200	200	200	S.aureus_COL_01369	S.aureus_ED98_01346	S.aureus_JH1_01476	S.aureus_JH9_01476	S.aureus_RF122_01299	S.capitis_00708	S.carnosus_TM300_01076	S.condimenti_DSM_11674_00462	S.epidermidis_ATCC_12228_01028	S.epidermidis_RP62A_00935	S.haemolyticus_JCSC1435_01514	S.haemolyticus_S167_01055	S.hyicus_ATCC_11249_01475	S.lugdunensis_HKU09-01_01478	S.pasteuri_SP1_02535	S.saprophyticus_subsp_01413	S.schleiferi_1360-13_01331	S.warneri_SG1_01379	S.xylosus_C2a_01480	S.xylosus_HKUOPL8_00862	S.xylosus_SMQ-121_01444
rpsU		30S ribosomal protein S21	21	21	1	1	15374			176	176	176	S.aureus_COL_01554	S.aureus_ED98_01518	S.aureus_JH1_01646	S.aureus_JH9_01646	S.aureus_RF122_01487	S.capitis_00871	S.carnosus_TM300_01228	S.condimenti_DSM_11674_00308	S.epidermidis_ATCC_12228_01196	S.epidermidis_RP62A_01096	S.haemolyticus_JCSC1435_01352	S.haemolyticus_S167_01233	S.hyicus_ATCC_11249_01315	S.lugdunensis_HKU09-01_01324	S.pasteuri_SP1_00156	S.saprophyticus_subsp_01242	S.schleiferi_1360-13_01171	S.warneri_SG1_01221	S.xylosus_C2a_01289	S.xylosus_HKUOPL8_01040	S.xylosus_SMQ-121_01272
rpmC		50S ribosomal protein L29	21	21	1	1	23129			209	209	209	S.aureus_COL_02179	S.aureus_ED98_02228	S.aureus_JH1_02324	S.aureus_JH9_02325	S.aureus_RF122_02202	S.capitis_01414	S.carnosus_TM300_01805	S.condimenti_DSM_11674_02356	S.epidermidis_ATCC_12228_01779	S.epidermidis_RP62A_01805	S.haemolyticus_JCSC1435_00784	S.haemolyticus_S167_01786	S.hyicus_ATCC_11249_00627	S.lugdunensis_HKU09-01_00767	S.pasteuri_SP1_00773	S.saprophyticus_subsp_00684	S.schleiferi_1360-13_00607	S.warneri_SG1_00675	S.xylosus_C2a_00711	S.xylosus_HKUOPL8_01719	S.xylosus_SMQ-121_00707
rpsJ		30S ribosomal protein S10	21	21	1	1	24700			308	308	308	S.aureus_COL_02188	S.aureus_ED98_02237	S.aureus_JH1_02333	S.aureus_JH9_02334	S.aureus_RF122_02211	S.capitis_01423	S.carnosus_TM300_01814	S.condimenti_DSM_11674_02347	S.epidermidis_ATCC_12228_01788	S.epidermidis_RP62A_01814	S.haemolyticus_JCSC1435_00775	S.haemolyticus_S167_01795	S.hyicus_ATCC_11249_00618	S.lugdunensis_HKU09-01_00758	S.pasteuri_SP1_00782	S.saprophyticus_subsp_00675	S.schleiferi_1360-13_00598	S.warneri_SG1_00666	S.xylosus_C2a_00702	S.xylosus_HKUOPL8_01728	S.xylosus_SMQ-121_00698
tuf		Elongation factor Tu	21	21	1	1	6755			1184	1187	1185	S.aureus_COL_00575	S.aureus_ED98_00497	S.aureus_JH1_00588	S.aureus_JH9_00587	S.aureus_RF122_00523	S.capitis_02290	S.carnosus_TM300_00218	S.condimenti_DSM_11674_01359	S.epidermidis_ATCC_12228_00283	S.epidermidis_RP62A_00189	S.haemolyticus_JCSC1435_02437	S.haemolyticus_S167_00253	S.hyicus_ATCC_11249_02161	S.lugdunensis_HKU09-01_02322	S.pasteuri_SP1_01720	S.saprophyticus_subsp_02269	S.schleiferi_1360-13_02078	S.warneri_SG1_02186	S.xylosus_C2a_02369	S.xylosus_HKUOPL8_00031	S.xylosus_SMQ-121_02272
sigA		RNA polymerase sigma factor SigA	21	21	1	1	15355			1103	1109	1106	S.aureus_COL_01540	S.aureus_ED98_01504	S.aureus_JH1_01632	S.aureus_JH9_01632	S.aureus_RF122_01473	S.capitis_00857	S.carnosus_TM300_01214	S.condimenti_DSM_11674_00322	S.epidermidis_ATCC_12228_01182	S.epidermidis_RP62A_01082	S.haemolyticus_JCSC1435_01366	S.haemolyticus_S167_01219	S.hyicus_ATCC_11249_01329	S.lugdunensis_HKU09-01_01337	S.pasteuri_SP1_00142	S.saprophyticus_subsp_01256	S.schleiferi_1360-13_01185	S.warneri_SG1_01235	S.xylosus_C2a_01303	S.xylosus_HKUOPL8_01026	S.xylosus_SMQ-121_01286
hup		DNA-binding protein HU	21	21	1	1	14647			272	272	272	S.aureus_COL_01439	S.aureus_ED98_01416	S.aureus_JH1_01544	S.aureus_JH9_01544	S.aureus_RF122_01376	S.capitis_00779	S.carnosus_TM300_01136	S.condimenti_DSM_11674_00401	S.epidermidis_ATCC_12228_01098	S.epidermidis_RP62A_01000	S.haemolyticus_JCSC1435_01447	S.haemolyticus_S167_01118	S.hyicus_ATCC_11249_01415	S.lugdunensis_HKU09-01_01418	S.pasteuri_SP1_00060	S.saprophyticus_subsp_01337	S.schleiferi_1360-13_01270	S.warneri_SG1_01315	S.xylosus_C2a_01388	S.xylosus_HKUOPL8_00941	S.xylosus_SMQ-121_01369
rpsI		30S ribosomal protein S9	21	21	1	1	23045			392	398	393	S.aureus_COL_02154	S.aureus_ED98_02203	S.aureus_JH1_02299	S.aureus_JH9_02300	S.aureus_RF122_02177	S.capitis_01389	S.carnosus_TM300_01780	S.condimenti_DSM_11674_02381	S.epidermidis_ATCC_12228_01754	S.epidermidis_RP62A_01780	S.haemolyticus_JCSC1435_00810	S.haemolyticus_S167_01761	S.hyicus_ATCC_11249_00652	S.lugdunensis_HKU09-01_00792	S.pasteuri_SP1_00748	S.saprophyticus_subsp_00709	S.schleiferi_1360-13_00632	S.warneri_SG1_00700	S.xylosus_C2a_00736	S.xylosus_HKUOPL8_01694	S.xylosus_SMQ-121_00732
rplP		50S ribosomal protein L16	21	21	1	1	23131			434	434	434	S.aureus_COL_02180	S.aureus_ED98_02229	S.aureus_JH1_02325	S.aureus_JH9_02326	S.aureus_RF122_02203	S.capitis_01415	S.carnosus_TM300_01806	S.condimenti_DSM_11674_02355	S.epidermidis_ATCC_12228_01780	S.epidermidis_RP62A_01806	S.haemolyticus_JCSC1435_00783	S.haemolyticus_S167_01787	S.hyicus_ATCC_11249_00626	S.lugdunensis_HKU09-01_00766	S.pasteuri_SP1_00774	S.saprophyticus_subsp_00683	S.schleiferi_1360-13_00606	S.warneri_SG1_00674	S.xylosus_C2a_00710	S.xylosus_HKUOPL8_01720	S.xylosus_SMQ-121_00706
rpsR		30S ribosomal protein S18	21	21	1	1	26056			242	242	242	S.aureus_COL_00416	S.aureus_ED98_00327	S.aureus_JH1_00415	S.aureus_JH9_00415	S.aureus_RF122_00329	S.capitis_02128	S.carnosus_TM300_00028	S.condimenti_DSM_11674_01570	S.epidermidis_ATCC_12228_02311	S.epidermidis_RP62A_00043	S.haemolyticus_JCSC1435_02613	S.haemolyticus_S167_00053	S.hyicus_ATCC_11249_02353	S.lugdunensis_HKU09-01_02470	S.pasteuri_SP1_01551	S.saprophyticus_subsp_02444	S.schleiferi_1360-13_02263	S.warneri_SG1_02356	S.xylosus_C2a_02567	S.xylosus_HKUOPL8_02612	S.xylosus_SMQ-121_02481
rpsG		30S ribosomal protein S7	21	21	1	1	6765			470	470	470	S.aureus_COL_00573	S.aureus_ED98_00495	S.aureus_JH1_00586	S.aureus_JH9_00585	S.aureus_RF122_00521	S.capitis_02288	S.carnosus_TM300_00216	S.condimenti_DSM_11674_01361	S.epidermidis_ATCC_12228_00281	S.epidermidis_RP62A_00187	S.haemolyticus_JCSC1435_02439	S.haemolyticus_S167_00251	S.hyicus_ATCC_11249_02163	S.lugdunensis_HKU09-01_02324	S.pasteuri_SP1_01718	S.saprophyticus_subsp_02271	S.schleiferi_1360-13_02080	S.warneri_SG1_02188	S.xylosus_C2a_02371	S.xylosus_HKUOPL8_00029	S.xylosus_SMQ-121_02274
spxA		Regulatory protein Spx	21	21	1	1	3733			395	398	395	S.aureus_COL_00961	S.aureus_ED98_00939	S.aureus_JH1_01010	S.aureus_JH9_01009	S.aureus_RF122_00894	S.capitis_00255	S.carnosus_TM300_00629	S.condimenti_DSM_11674_01018	S.epidermidis_ATCC_12228_00641	S.epidermidis_RP62A_00553	S.haemolyticus_JCSC1435_01962	S.haemolyticus_S167_00677	S.hyicus_ATCC_11249_01852	S.lugdunensis_HKU09-01_01855	S.pasteuri_SP1_02167	S.saprophyticus_subsp_01848	S.schleiferi_1360-13_01749	S.warneri_SG1_01816	S.xylosus_C2a_01939	S.xylosus_HKUOPL8_00463	S.xylosus_SMQ-121_01844
rpmB		50S ribosomal protein L28	21	21	1	1	17091			188	188	188	S.aureus_COL_01187	S.aureus_ED98_01168	S.aureus_JH1_01298	S.aureus_JH9_01297	S.aureus_RF122_01123	S.capitis_00530	S.carnosus_TM300_00879	S.condimenti_DSM_11674_00646	S.epidermidis_ATCC_12228_00846	S.epidermidis_RP62A_00759	S.haemolyticus_JCSC1435_01694	S.haemolyticus_S167_00878	S.hyicus_ATCC_11249_01641	S.lugdunensis_HKU09-01_01665	S.pasteuri_SP1_02360	S.saprophyticus_subsp_01610	S.schleiferi_1360-13_01525	S.warneri_SG1_01550	S.xylosus_C2a_01673	S.xylosus_HKUOPL8_00666	S.xylosus_SMQ-121_01643
rpsQ		30S ribosomal protein S17	21	21	1	1	23128			263	263	263	S.aureus_COL_02178	S.aureus_ED98_02227	S.aureus_JH1_02323	S.aureus_JH9_02324	S.aureus_RF122_02201	S.capitis_01413	S.carnosus_TM300_01804	S.condimenti_DSM_11674_02357	S.epidermidis_ATCC_12228_01778	S.epidermidis_RP62A_01804	S.haemolyticus_JCSC1435_00785	S.haemolyticus_S167_01785	S.hyicus_ATCC_11249_00628	S.lugdunensis_HKU09-01_00768	S.pasteuri_SP1_00772	S.saprophyticus_subsp_00685	S.schleiferi_1360-13_00608	S.warneri_SG1_00676	S.xylosus_C2a_00712	S.xylosus_HKUOPL8_01718	S.xylosus_SMQ-121_00708
rpmH		50S ribosomal protein L34	21	21	1	1	25674			137	137	137	S.aureus_COL_02646	S.aureus_ED98_02697	S.aureus_JH1_02790	S.aureus_JH9_02791	S.aureus_RF122_02672	S.capitis_02060	S.carnosus_TM300_00001	S.condimenti_DSM_11674_01596	S.epidermidis_ATCC_12228_02359	S.epidermidis_RP62A_00001	S.haemolyticus_JCSC1435_02664	S.haemolyticus_S167_00001	S.hyicus_ATCC_11249_02389	S.lugdunensis_HKU09-01_02523	S.pasteuri_SP1_01468	S.saprophyticus_subsp_02515	S.schleiferi_1360-13_02297	S.warneri_SG1_02437	S.xylosus_C2a_02693	S.xylosus_HKUOPL8_02496	S.xylosus_SMQ-121_02594
infA		Translation initiation factor IF-1	21	21	1	1	23085			218	218	218	S.aureus_COL_02165	S.aureus_ED98_02214	S.aureus_JH1_02310	S.aureus_JH9_02311	S.aureus_RF122_02188	S.capitis_01400	S.carnosus_TM300_01791	S.condimenti_DSM_11674_02370	S.epidermidis_ATCC_12228_01765	S.epidermidis_RP62A_01791	S.haemolyticus_JCSC1435_00798	S.haemolyticus_S167_01772	S.hyicus_ATCC_11249_00641	S.lugdunensis_HKU09-01_00781	S.pasteuri_SP1_00759	S.saprophyticus_subsp_00698	S.schleiferi_1360-13_00621	S.warneri_SG1_00689	S.xylosus_C2a_00725	S.xylosus_HKUOPL8_01705	S.xylosus_SMQ-121_00721
rpsK		30S ribosomal protein S11	21	21	1	1	23080			389	389	389	S.aureus_COL_02162	S.aureus_ED98_02211	S.aureus_JH1_02307	S.aureus_JH9_02308	S.aureus_RF122_02185	S.capitis_01397	S.carnosus_TM300_01788	S.condimenti_DSM_11674_02373	S.epidermidis_ATCC_12228_01762	S.epidermidis_RP62A_01788	S.haemolyticus_JCSC1435_00801	S.haemolyticus_S167_01769	S.hyicus_ATCC_11249_00644	S.lugdunensis_HKU09-01_00784	S.pasteuri_SP1_00756	S.saprophyticus_subsp_00701	S.schleiferi_1360-13_00624	S.warneri_SG1_00692	S.xylosus_C2a_00728	S.xylosus_HKUOPL8_01702	S.xylosus_SMQ-121_00724
rplV		50S ribosomal protein L22	21	21	1	1	23133			353	353	353	S.aureus_COL_02182	S.aureus_ED98_02231	S.aureus_JH1_02327	S.aureus_JH9_02328	S.aureus_RF122_02205	S.capitis_01417	S.carnosus_TM300_01808	S.condimenti_DSM_11674_02353	S.epidermidis_ATCC_12228_01782	S.epidermidis_RP62A_01808	S.haemolyticus_JCSC1435_00781	S.haemolyticus_S167_01789	S.hyicus_ATCC_11249_00624	S.lugdunensis_HKU09-01_00764	S.pasteuri_SP1_00776	S.saprophyticus_subsp_00681	S.schleiferi_1360-13_00604	S.warneri_SG1_00672	S.xylosus_C2a_00708	S.xylosus_HKUOPL8_01722	S.xylosus_SMQ-121_00704
lipA		Lipoyl synthase	21	21	1	1	4214			914	941	923	S.aureus_COL_00890	S.aureus_ED98_00867	S.aureus_JH1_00938	S.aureus_JH9_00937	S.aureus_RF122_00820	S.capitis_00194	S.carnosus_TM300_00558	S.condimenti_DSM_11674_01091	S.epidermidis_ATCC_12228_00574	S.epidermidis_RP62A_00487	S.haemolyticus_JCSC1435_02024	S.haemolyticus_S167_00616	S.hyicus_ATCC_11249_01911	S.lugdunensis_HKU09-01_01929	S.pasteuri_SP1_02101	S.saprophyticus_subsp_01910	S.schleiferi_1360-13_01808	S.warneri_SG1_01883	S.xylosus_C2a_02002	S.xylosus_HKUOPL8_00398	S.xylosus_SMQ-121_01908
rplW		50S ribosomal protein L23	21	21	1	1	23145			275	275	275	S.aureus_COL_02185	S.aureus_ED98_02234	S.aureus_JH1_02330	S.aureus_JH9_02331	S.aureus_RF122_02208	S.capitis_01420	S.carnosus_TM300_01811	S.condimenti_DSM_11674_02350	S.epidermidis_ATCC_12228_01785	S.epidermidis_RP62A_01811	S.haemolyticus_JCSC1435_00778	S.haemolyticus_S167_01792	S.hyicus_ATCC_11249_00621	S.lugdunensis_HKU09-01_00761	S.pasteuri_SP1_00779	S.saprophyticus_subsp_00678	S.schleiferi_1360-13_00601	S.warneri_SG1_00669	S.xylosus_C2a_00705	S.xylosus_HKUOPL8_01725	S.xylosus_SMQ-121_00701
group_108		hypothetical protein	20	20	1	1	6893	1	8947	548	548	548	S.aureus_COL_00563	S.aureus_ED98_00485	S.aureus_JH1_00576	S.aureus_JH9_00575	S.aureus_RF122_00511	S.capitis_02278	S.carnosus_TM300_00204	S.condimenti_DSM_11674_01372	S.epidermidis_ATCC_12228_00271	S.epidermidis_RP62A_00177	S.haemolyticus_JCSC1435_02451	S.haemolyticus_S167_00240	S.hyicus_ATCC_11249_02173		S.pasteuri_SP1_01708	S.saprophyticus_subsp_02281	S.schleiferi_1360-13_02090	S.warneri_SG1_02198	S.xylosus_C2a_02381	S.xylosus_HKUOPL8_00019	S.xylosus_SMQ-121_02284
rplL		50S ribosomal protein L7/L12	20	20	1	1	6779	1	8591	365	368	367	S.aureus_COL_00567	S.aureus_ED98_00489	S.aureus_JH1_00580	S.aureus_JH9_00579		S.capitis_02282	S.carnosus_TM300_00208	S.condimenti_DSM_11674_01368	S.epidermidis_ATCC_12228_00275	S.epidermidis_RP62A_00181	S.haemolyticus_JCSC1435_02445	S.haemolyticus_S167_00245	S.hyicus_ATCC_11249_02169	S.lugdunensis_HKU09-01_02330	S.pasteuri_SP1_01712	S.saprophyticus_subsp_02277	S.schleiferi_1360-13_02086	S.warneri_SG1_02194	S.xylosus_C2a_02377	S.xylosus_HKUOPL8_00023	S.xylosus_SMQ-121_02280
recR		Recombination protein RecR	19	19	1	1	26330	1	8332	596	596	596	S.aureus_COL_00495	S.aureus_ED98_00413	S.aureus_JH1_00501	S.aureus_JH9_00501	S.aureus_RF122_00437	S.capitis_02202	S.carnosus_TM300_00119	S.condimenti_DSM_11674_01458	S.epidermidis_ATCC_12228_02254	S.epidermidis_RP62A_00100	S.haemolyticus_JCSC1435_02525	S.haemolyticus_S167_00161		S.lugdunensis_HKU09-01_02412	S.pasteuri_SP1_01634	S.saprophyticus_subsp_02356		S.warneri_SG1_02270	S.xylosus_C2a_02456	S.xylosus_HKUOPL8_02743	S.xylosus_SMQ-121_02364
rpsL		30S ribosomal protein S12	19	19	1	1	6766	1	8572	413	413	413	S.aureus_COL_00572	S.aureus_ED98_00494	S.aureus_JH1_00585	S.aureus_JH9_00584	S.aureus_RF122_00520	S.capitis_02287			S.epidermidis_ATCC_12228_00280	S.epidermidis_RP62A_00186	S.haemolyticus_JCSC1435_02440	S.haemolyticus_S167_00250	S.hyicus_ATCC_11249_02164	S.lugdunensis_HKU09-01_02325	S.pasteuri_SP1_01717	S.saprophyticus_subsp_02272	S.schleiferi_1360-13_02081	S.warneri_SG1_02189	S.xylosus_C2a_02372	S.xylosus_HKUOPL8_00028	S.xylosus_SMQ-121_02275
rplU		50S ribosomal protein L21	19	19	1	1	12042	1	17269	308	308	308	S.aureus_COL_01623	S.aureus_ED98_01589	S.aureus_JH1_01717	S.aureus_JH9_01717	S.aureus_RF122_01557	S.capitis_00936	S.carnosus_TM300_01289	S.condimenti_DSM_11674_00247	S.epidermidis_ATCC_12228_01262	S.epidermidis_RP62A_01162	S.haemolyticus_JCSC1435_01286	S.haemolyticus_S167_01299			S.pasteuri_SP1_00221	S.saprophyticus_subsp_01175	S.schleiferi_1360-13_01105	S.warneri_SG1_01156	S.xylosus_C2a_01221	S.xylosus_HKUOPL8_01176	S.xylosus_SMQ-121_01205
rplK		50S ribosomal protein L11	19	19	1	1	6786	1	8594	422	422	422	S.aureus_COL_00564	S.aureus_ED98_00486	S.aureus_JH1_00577	S.aureus_JH9_00576	S.aureus_RF122_00512	S.capitis_02279	S.carnosus_TM300_00205	S.condimenti_DSM_11674_01371	S.epidermidis_ATCC_12228_00272	S.epidermidis_RP62A_00178	S.haemolyticus_JCSC1435_02450	S.haemolyticus_S167_00241		S.lugdunensis_HKU09-01_02333	S.pasteuri_SP1_01709	S.saprophyticus_subsp_02280		S.warneri_SG1_02197	S.xylosus_C2a_02380	S.xylosus_HKUOPL8_00020	S.xylosus_SMQ-121_02283
group_142		Ferredoxin	19	19	1	1	14694	1	4649	248	254	248	S.aureus_COL_01449	S.aureus_ED98_01426	S.aureus_JH1_01554	S.aureus_JH9_01554	S.aureus_RF122_01387	S.capitis_00789	S.carnosus_TM300_01146	S.condimenti_DSM_11674_00390	S.epidermidis_ATCC_12228_01110	S.epidermidis_RP62A_01010	S.haemolyticus_JCSC1435_01437	S.haemolyticus_S167_01128		S.lugdunensis_HKU09-01_01407	S.pasteuri_SP1_00070	S.saprophyticus_subsp_01327		S.warneri_SG1_01305	S.xylosus_C2a_01378	S.xylosus_HKUOPL8_00952	S.xylosus_SMQ-121_01359
walR		Transcriptional regulatory protein WalR	19	19	1	1	19489	1	11711	701	701	701	S.aureus_COL_00020	S.aureus_ED98_00020	S.aureus_JH1_00020	S.aureus_JH9_00020	S.aureus_RF122_00020	S.capitis_02040	S.carnosus_TM300_02548	S.condimenti_DSM_11674_01617	S.epidermidis_ATCC_12228_00020	S.epidermidis_RP62A_02462	S.haemolyticus_JCSC1435_00019	S.haemolyticus_S167_02510		S.lugdunensis_HKU09-01_02542	S.pasteuri_SP1_01448	S.saprophyticus_subsp_00023		S.warneri_SG1_00021	S.xylosus_C2a_00021	S.xylosus_HKUOPL8_02475	S.xylosus_SMQ-121_00021
group_155		hypothetical protein	19	19	1	1	3078	1	25989	176	185	181	S.aureus_COL_00994	S.aureus_ED98_00973	S.aureus_JH1_01105	S.aureus_JH9_01104	S.aureus_RF122_00926	S.capitis_00282	S.carnosus_TM300_00680	S.condimenti_DSM_11674_00969	S.epidermidis_ATCC_12228_00677	S.epidermidis_RP62A_00588	S.haemolyticus_JCSC1435_01934	S.haemolyticus_S167_00705		S.lugdunensis_HKU09-01_01826	S.pasteuri_SP1_02195	S.saprophyticus_subsp_01819		S.warneri_SG1_01788	S.xylosus_C2a_01911	S.xylosus_HKUOPL8_00491	S.xylosus_SMQ-121_01816
rpmI		50S ribosomal protein L35	19	19	1	1	11924	1	17508	200	200	200	S.aureus_COL_01646	S.aureus_ED98_01613	S.aureus_JH1_01746	S.aureus_JH9_01746	S.aureus_RF122_01580	S.capitis_00960	S.carnosus_TM300_01315	S.condimenti_DSM_11674_00222	S.epidermidis_ATCC_12228_01286	S.epidermidis_RP62A_01192	S.haemolyticus_JCSC1435_01259	S.haemolyticus_S167_01324		S.lugdunensis_HKU09-01_01235	S.pasteuri_SP1_00246	S.saprophyticus_subsp_01149		S.warneri_SG1_01131	S.xylosus_C2a_01196	S.xylosus_HKUOPL8_01201	S.xylosus_SMQ-121_01180
sufB_2		FeS cluster assembly protein SufB	19	19	1	1	4329	1	18607	1397	1397	1397	S.aureus_COL_00883	S.aureus_ED98_00792	S.aureus_JH1_00860	S.aureus_JH9_00859	S.aureus_RF122_00807	S.capitis_00188			S.epidermidis_ATCC_12228_00568	S.epidermidis_RP62A_00479	S.haemolyticus_JCSC1435_02031	S.haemolyticus_S167_00610	S.hyicus_ATCC_11249_01916	S.lugdunensis_HKU09-01_01960	S.pasteuri_SP1_02028	S.saprophyticus_subsp_01916	S.schleiferi_1360-13_01821	S.warneri_SG1_01889	S.xylosus_C2a_02010	S.xylosus_HKUOPL8_00389	S.xylosus_SMQ-121_01916
nfuA		Fe/S biogenesis protein NfuA	19	19	1	1	4089	1	24979	242	242	242	S.aureus_COL_00901	S.aureus_ED98_00878	S.aureus_JH1_00950	S.aureus_JH9_00949	S.aureus_RF122_00831	S.capitis_00205			S.epidermidis_ATCC_12228_00587	S.epidermidis_RP62A_00498	S.haemolyticus_JCSC1435_02013	S.haemolyticus_S167_00626	S.hyicus_ATCC_11249_01901	S.lugdunensis_HKU09-01_01918	S.pasteuri_SP1_02114	S.saprophyticus_subsp_01899	S.schleiferi_1360-13_01802	S.warneri_SG1_01869	S.xylosus_C2a_01991	S.xylosus_HKUOPL8_00409	S.xylosus_SMQ-121_01897
rpsE		30S ribosomal protein S5	19	19	1	1	23106	4	28	497	500	499	S.aureus_COL_02170	S.aureus_ED98_02219	S.aureus_JH1_02315	S.aureus_JH9_02316	S.aureus_RF122_02193	S.capitis_01405			S.epidermidis_ATCC_12228_01770	S.epidermidis_RP62A_01796	S.haemolyticus_JCSC1435_00793	S.haemolyticus_S167_01777	S.hyicus_ATCC_11249_00636	S.lugdunensis_HKU09-01_00776	S.pasteuri_SP1_00764	S.saprophyticus_subsp_00693	S.schleiferi_1360-13_00616	S.warneri_SG1_00684	S.xylosus_C2a_00720	S.xylosus_HKUOPL8_01710	S.xylosus_SMQ-121_00716
rplN		50S ribosomal protein L14	19	19	1	1	23115	4	34	368	368	368	S.aureus_COL_02177	S.aureus_ED98_02226	S.aureus_JH1_02322	S.aureus_JH9_02323	S.aureus_RF122_02200	S.capitis_01412			S.epidermidis_ATCC_12228_01777	S.epidermidis_RP62A_01803	S.haemolyticus_JCSC1435_00786	S.haemolyticus_S167_01784	S.hyicus_ATCC_11249_00629	S.lugdunensis_HKU09-01_00769	S.pasteuri_SP1_00771	S.saprophyticus_subsp_00686	S.schleiferi_1360-13_00609	S.warneri_SG1_00677	S.xylosus_C2a_00713	S.xylosus_HKUOPL8_01717	S.xylosus_SMQ-121_00709
rpoA		DNA-directed RNA polymerase subunit alpha	19	19	1	1	23073	7	14	944	944	944	S.aureus_COL_02161	S.aureus_ED98_02210	S.aureus_JH1_02306	S.aureus_JH9_02307	S.aureus_RF122_02184	S.capitis_01396	S.carnosus_TM300_01787	S.condimenti_DSM_11674_02374	S.epidermidis_ATCC_12228_01761	S.epidermidis_RP62A_01787	S.haemolyticus_JCSC1435_00802	S.haemolyticus_S167_01768		S.lugdunensis_HKU09-01_00785	S.pasteuri_SP1_00755	S.saprophyticus_subsp_00702		S.warneri_SG1_00693	S.xylosus_C2a_00729	S.xylosus_HKUOPL8_01701	S.xylosus_SMQ-121_00725
rpsN1		30S ribosomal protein S14	18	18	1	1	23110	4	42	185	185	185	S.aureus_COL_02174	S.aureus_ED98_02223	S.aureus_JH1_02319	S.aureus_JH9_02320	S.aureus_RF122_02197	S.capitis_01409			S.epidermidis_ATCC_12228_01774	S.epidermidis_RP62A_01800	S.haemolyticus_JCSC1435_00789	S.haemolyticus_S167_01781	S.hyicus_ATCC_11249_00632	S.lugdunensis_HKU09-01_00772	S.pasteuri_SP1_00768	S.saprophyticus_subsp_00689		S.warneri_SG1_00680	S.xylosus_C2a_00716	S.xylosus_HKUOPL8_01714	S.xylosus_SMQ-121_00712
pdxS		Pyridoxal biosynthesis lyase PdxS	17	17	1	1	6966	1	9004	818	887	882	S.aureus_COL_00546	S.aureus_ED98_00468	S.aureus_JH1_00559	S.aureus_JH9_00558	S.aureus_RF122_00494	S.capitis_02261			S.epidermidis_ATCC_12228_02198	S.epidermidis_RP62A_00159	S.haemolyticus_JCSC1435_02468	S.haemolyticus_S167_00223		S.lugdunensis_HKU09-01_02351	S.pasteuri_SP1_01691	S.saprophyticus_subsp_02298		S.warneri_SG1_02215	S.xylosus_C2a_02398	S.xylosus_HKUOPL8_00002	S.xylosus_SMQ-121_02301
rpmE2		50S ribosomal protein L31 type B	17	17	1	1	22115	1	23383	254	263	256	S.aureus_COL_02051	S.aureus_ED98_02107	S.aureus_JH1_02202	S.aureus_JH9_02203	S.aureus_RF122_02084	S.capitis_01304	S.carnosus_TM300_01692	S.condimenti_DSM_11674_02469	S.epidermidis_ATCC_12228_01677	S.epidermidis_RP62A_01702	S.haemolyticus_JCSC1435_00896	S.haemolyticus_S167_01679	S.hyicus_ATCC_11249_00726	S.lugdunensis_HKU09-01_00892	S.pasteuri_SP1_00594		S.schleiferi_1360-13_00706	S.warneri_SG1_00786
rpsO		30S ribosomal protein S15	17	17	1	1	16298	1	15751	269	269	269	S.aureus_COL_01236	S.aureus_ED98_01217	S.aureus_JH1_01348	S.aureus_JH9_01347	S.aureus_RF122_01171		S.carnosus_TM300_00946	S.condimenti_DSM_11674_00587			S.haemolyticus_JCSC1435_01643	S.haemolyticus_S167_00928		S.lugdunensis_HKU09-01_01603	S.pasteuri_SP1_02408	S.saprophyticus_subsp_01554	S.schleiferi_1360-13_01461	S.warneri_SG1_01502	S.xylosus_C2a_01617	S.xylosus_HKUOPL8_00722	S.xylosus_SMQ-121_01588
rplO		50S ribosomal protein L15	17	17	1	1	23091	4	20	440	440	440	S.aureus_COL_02168	S.aureus_ED98_02217	S.aureus_JH1_02313	S.aureus_JH9_02314	S.aureus_RF122_02191	S.capitis_01403			S.epidermidis_ATCC_12228_01768	S.epidermidis_RP62A_01794	S.haemolyticus_JCSC1435_00795	S.haemolyticus_S167_01775		S.lugdunensis_HKU09-01_00778	S.pasteuri_SP1_00762	S.saprophyticus_subsp_00695		S.warneri_SG1_00686	S.xylosus_C2a_00722	S.xylosus_HKUOPL8_01708	S.xylosus_SMQ-121_00718
rplX		50S ribosomal protein L24	17	17	1	1	23112	4	35	317	317	317	S.aureus_COL_02176	S.aureus_ED98_02225	S.aureus_JH1_02321	S.aureus_JH9_02322	S.aureus_RF122_02199	S.capitis_01411			S.epidermidis_ATCC_12228_01776	S.epidermidis_RP62A_01802	S.haemolyticus_JCSC1435_00787	S.haemolyticus_S167_01783		S.lugdunensis_HKU09-01_00770	S.pasteuri_SP1_00770	S.saprophyticus_subsp_00687		S.warneri_SG1_00678	S.xylosus_C2a_00714	S.xylosus_HKUOPL8_01716	S.xylosus_SMQ-121_00710
rplB		50S ribosomal protein L2	17	17	1	1	23135	17	4	833	833	833	S.aureus_COL_02184	S.aureus_ED98_02233	S.aureus_JH1_02329	S.aureus_JH9_02330	S.aureus_RF122_02207	S.capitis_01419			S.epidermidis_ATCC_12228_01784	S.epidermidis_RP62A_01810	S.haemolyticus_JCSC1435_00779	S.haemolyticus_S167_01791		S.lugdunensis_HKU09-01_00762	S.pasteuri_SP1_00778	S.saprophyticus_subsp_00679		S.warneri_SG1_00670	S.xylosus_C2a_00706	S.xylosus_HKUOPL8_01724	S.xylosus_SMQ-121_00702
rplQ		50S ribosomal protein L17	17	17	1	1	23072	7	56	368	371	368	S.aureus_COL_02160	S.aureus_ED98_02209	S.aureus_JH1_02305	S.aureus_JH9_02306	S.aureus_RF122_02183	S.capitis_01395			S.epidermidis_ATCC_12228_01760	S.epidermidis_RP62A_01786	S.haemolyticus_JCSC1435_00803	S.haemolyticus_S167_01767		S.lugdunensis_HKU09-01_00786	S.pasteuri_SP1_00754	S.saprophyticus_subsp_00703		S.warneri_SG1_00694	S.xylosus_C2a_00730	S.xylosus_HKUOPL8_01700	S.xylosus_SMQ-121_00726
rpoB		DNA-directed RNA polymerase subunit beta	17	17	1	1	6774	1	8576	3551	3554	3551	S.aureus_COL_00569	S.aureus_ED98_00491	S.aureus_JH1_00582	S.aureus_JH9_00581	S.aureus_RF122_00517	S.capitis_02284			S.epidermidis_ATCC_12228_00277	S.epidermidis_RP62A_00183	S.haemolyticus_JCSC1435_02443	S.haemolyticus_S167_00247		S.lugdunensis_HKU09-01_02328	S.pasteuri_SP1_01714	S.saprophyticus_subsp_02275		S.warneri_SG1_02192	S.xylosus_C2a_02375	S.xylosus_HKUOPL8_00025	S.xylosus_SMQ-121_02278
ptsH		Phosphocarrier protein HPr	17	17	1	1	2967	1	24407	266	266	266	S.aureus_COL_01047	S.aureus_ED98_01026	S.aureus_JH1_01157	S.aureus_JH9_01156	S.aureus_RF122_00982	S.capitis_00405	S.carnosus_TM300_00738	S.condimenti_DSM_11674_00856			S.haemolyticus_JCSC1435_01878	S.haemolyticus_S167_00758		S.lugdunensis_HKU09-01_01774	S.pasteuri_SP1_02245	S.saprophyticus_subsp_01768		S.warneri_SG1_01739	S.xylosus_C2a_01860	S.xylosus_HKUOPL8_00541	S.xylosus_SMQ-121_01766
group_223		cell division protein MraZ	17	17	1	1	17765	1	24082	431	431	431	S.aureus_COL_01140	S.aureus_ED98_01122	S.aureus_JH1_01252	S.aureus_JH9_01251	S.aureus_RF122_01075	S.capitis_00485			S.epidermidis_ATCC_12228_00801	S.epidermidis_RP62A_00714	S.haemolyticus_JCSC1435_01741	S.haemolyticus_S167_00831		S.lugdunensis_HKU09-01_01708	S.pasteuri_SP1_02314	S.saprophyticus_subsp_01655		S.warneri_SG1_01596	S.xylosus_C2a_01719	S.xylosus_HKUOPL8_00619	S.xylosus_SMQ-121_01690
pyrH		Uridylate kinase	17	17	1	1	16390	1	15641	722	776	728	S.aureus_COL_01221	S.aureus_ED98_01202	S.aureus_JH1_01333	S.aureus_JH9_01332	S.aureus_RF122_01156	S.capitis_00566			S.epidermidis_ATCC_12228_00880	S.epidermidis_RP62A_00793	S.haemolyticus_JCSC1435_01659	S.haemolyticus_S167_00913		S.lugdunensis_HKU09-01_01619	S.pasteuri_SP1_02393	S.saprophyticus_subsp_01572		S.warneri_SG1_01517	S.xylosus_C2a_01634	S.xylosus_HKUOPL8_00705	S.xylosus_SMQ-121_01605
rpmA		50S ribosomal protein L27	17	17	1	1	11589	1	16789	284	284	284	S.aureus_COL_01621	S.aureus_ED98_01587	S.aureus_JH1_01715	S.aureus_JH9_01715	S.aureus_RF122_01555	S.capitis_00934	S.carnosus_TM300_01287	S.condimenti_DSM_11674_00249	S.epidermidis_ATCC_12228_01260	S.epidermidis_RP62A_01160	S.haemolyticus_JCSC1435_01288	S.haemolyticus_S167_01297	S.hyicus_ATCC_11249_01250	S.lugdunensis_HKU09-01_01261	S.pasteuri_SP1_00219		S.schleiferi_1360-13_01107	S.warneri_SG1_01158
rpsM		30S ribosomal protein S13	17	17	1	1	23081	40	1	365	371	365	S.aureus_COL_02163	S.aureus_ED98_02212	S.aureus_JH1_02308	S.aureus_JH9_02309	S.aureus_RF122_02186	S.capitis_01398			S.epidermidis_ATCC_12228_01763	S.epidermidis_RP62A_01789	S.haemolyticus_JCSC1435_00800	S.haemolyticus_S167_01770		S.lugdunensis_HKU09-01_00783	S.pasteuri_SP1_00757	S.saprophyticus_subsp_00700		S.warneri_SG1_00691	S.xylosus_C2a_00727	S.xylosus_HKUOPL8_01703	S.xylosus_SMQ-121_00723
acpP		Acyl carrier protein	17	17	1	1	16547	3	266	233	233	233	S.aureus_COL_01195	S.aureus_ED98_01176	S.aureus_JH1_01306	S.aureus_JH9_01305	S.aureus_RF122_01131	S.capitis_00540			S.epidermidis_ATCC_12228_00854	S.epidermidis_RP62A_00767	S.haemolyticus_JCSC1435_01685	S.haemolyticus_S167_00887		S.lugdunensis_HKU09-01_01657	S.pasteuri_SP1_02368	S.saprophyticus_subsp_01599		S.warneri_SG1_01542	S.xylosus_C2a_01661	S.xylosus_HKUOPL8_00677	S.xylosus_SMQ-121_01632
atpE		ATP synthase subunit c	17	17	1	1	22880	1	23401	206	212	210	S.aureus_COL_02039	S.aureus_ED98_02095	S.aureus_JH1_02190	S.aureus_JH9_02191	S.aureus_RF122_02072	S.capitis_01291			S.epidermidis_ATCC_12228_01665	S.epidermidis_RP62A_01690	S.haemolyticus_JCSC1435_00908	S.haemolyticus_S167_01667		S.lugdunensis_HKU09-01_00903	S.pasteuri_SP1_00582	S.saprophyticus_subsp_00798		S.warneri_SG1_00798	S.xylosus_C2a_00826	S.xylosus_HKUOPL8_01595	S.xylosus_SMQ-121_00823
yurY		Vegetative protein 296	16	16	1	1	4333	1	18535	761	761	761	S.aureus_COL_00879	S.aureus_ED98_00788	S.aureus_JH1_00856	S.aureus_JH9_00855	S.aureus_RF122_00803	S.capitis_00184			S.epidermidis_ATCC_12228_00564	S.epidermidis_RP62A_00475	S.haemolyticus_JCSC1435_02035	S.haemolyticus_S167_00606			S.pasteuri_SP1_02024	S.saprophyticus_subsp_01920		S.warneri_SG1_01893	S.xylosus_C2a_02014	S.xylosus_HKUOPL8_00385	S.xylosus_SMQ-121_01920
apt		Adenine phosphoribosyltransferase	15	15	1	1	12055	1	16669	518	518	518	S.aureus_COL_01611	S.aureus_ED98_01577	S.aureus_JH1_01705	S.aureus_JH9_01705	S.aureus_RF122_01545	S.capitis_00924					S.haemolyticus_JCSC1435_01298	S.haemolyticus_S167_01287		S.lugdunensis_HKU09-01_01271	S.pasteuri_SP1_00209	S.saprophyticus_subsp_01187		S.warneri_SG1_01168	S.xylosus_C2a_01233	S.xylosus_HKUOPL8_01164	S.xylosus_SMQ-121_01217
rplS		50S ribosomal protein L19	15	15	1	1	16473	3	298	350	350	350	S.aureus_COL_01204	S.aureus_ED98_01185	S.aureus_JH1_01315	S.aureus_JH9_01314	S.aureus_RF122_01140	S.capitis_00549			S.epidermidis_ATCC_12228_00863	S.epidermidis_RP62A_00776	S.haemolyticus_JCSC1435_01676	S.haemolyticus_S167_00896	S.hyicus_ATCC_11249_01622	S.lugdunensis_HKU09-01_01638	S.pasteuri_SP1_02377		S.schleiferi_1360-13_01506	S.warneri_SG1_01533
rpsS		30S ribosomal protein S19	15	15	1	1	20674	17	2	278	278	278	S.aureus_COL_02183	S.aureus_ED98_02232	S.aureus_JH1_02328	S.aureus_JH9_02329	S.aureus_RF122_02206	S.capitis_01418			S.epidermidis_ATCC_12228_01783	S.epidermidis_RP62A_01809	S.haemolyticus_JCSC1435_00780	S.haemolyticus_S167_01790	S.hyicus_ATCC_11249_00623	S.lugdunensis_HKU09-01_00763	S.pasteuri_SP1_00777		S.schleiferi_1360-13_00603	S.warneri_SG1_00671
atpA		ATP synthase subunit alpha	14	14	1	1	22877	1	22234	1508	1511	1508	S.aureus_COL_02036	S.aureus_ED98_02092	S.aureus_JH1_02187	S.aureus_JH9_02188	S.aureus_RF122_02069	S.capitis_01288			S.epidermidis_ATCC_12228_01662	S.epidermidis_RP62A_01687	S.haemolyticus_JCSC1435_00911	S.haemolyticus_S167_01664	S.hyicus_ATCC_11249_00741		S.pasteuri_SP1_00579		S.schleiferi_1360-13_00721	S.warneri_SG1_00801
rpmD		50S ribosomal protein L30	14	14	1	1	23092	4	21	179	179	179	S.aureus_COL_02169	S.aureus_ED98_02218	S.aureus_JH1_02314	S.aureus_JH9_02315	S.aureus_RF122_02192						S.haemolyticus_JCSC1435_00794	S.haemolyticus_S167_01776		S.lugdunensis_HKU09-01_00777	S.pasteuri_SP1_00763	S.saprophyticus_subsp_00694		S.warneri_SG1_00685	S.xylosus_C2a_00721	S.xylosus_HKUOPL8_01709	S.xylosus_SMQ-121_00717
rpoC		DNA-directed RNA polymerase subunit beta'	13	13	1	1	6769	1	8562	3620	3623	3622	S.aureus_COL_00570	S.aureus_ED98_00492	S.aureus_JH1_00583	S.aureus_JH9_00582	S.aureus_RF122_00518	S.capitis_02285			S.epidermidis_ATCC_12228_00278	S.epidermidis_RP62A_00184	S.haemolyticus_JCSC1435_02442	S.haemolyticus_S167_00248		S.lugdunensis_HKU09-01_02327	S.pasteuri_SP1_01715			S.warneri_SG1_02191
fusA		Elongation factor G	13	13	1	1	6756	36	1	2081	2081	2081	S.aureus_COL_00574	S.aureus_ED98_00496	S.aureus_JH1_00587	S.aureus_JH9_00586	S.aureus_RF122_00522	S.capitis_02289			S.epidermidis_ATCC_12228_00282	S.epidermidis_RP62A_00188	S.haemolyticus_JCSC1435_02438	S.haemolyticus_S167_00252		S.lugdunensis_HKU09-01_02323	S.pasteuri_SP1_01719			S.warneri_SG1_02187
yugI_2		General stress protein 13	13	13	1	1	3796	1	25038	377	380	378	S.aureus_COL_00920	S.aureus_ED98_00897	S.aureus_JH1_00969	S.aureus_JH9_00968	S.aureus_RF122_00852	S.capitis_00224			S.epidermidis_ATCC_12228_00606	S.epidermidis_RP62A_00517	S.haemolyticus_JCSC1435_01994	S.haemolyticus_S167_00645		S.lugdunensis_HKU09-01_01886	S.pasteuri_SP1_02134			S.warneri_SG1_01849
gluD		NAD-specific glutamate dehydrogenase	13	13	1	1	3789	1	25057	1244	1244	1244	S.aureus_COL_00923	S.aureus_ED98_00900	S.aureus_JH1_00972	S.aureus_JH9_00971	S.aureus_RF122_00855	S.capitis_00227			S.epidermidis_ATCC_12228_00611	S.epidermidis_RP62A_00523	S.haemolyticus_JCSC1435_01991	S.haemolyticus_S167_00648		S.lugdunensis_HKU09-01_01884	S.pasteuri_SP1_02137			S.warneri_SG1_01846
group_156		Ribonuclease J 1	13	13	1	1	17479	1	24245	1679	1739	1692	S.aureus_COL_01053	S.aureus_ED98_01032	S.aureus_JH1_01163	S.aureus_JH9_01162	S.aureus_RF122_00988	S.capitis_00412			S.epidermidis_ATCC_12228_00735	S.epidermidis_RP62A_00647	S.haemolyticus_JCSC1435_01869	S.haemolyticus_S167_00767		S.lugdunensis_HKU09-01_01767	S.pasteuri_SP1_02251			S.warneri_SG1_01733
pdhA		Pyruvate dehydrogenase E1 component subunit alpha	13	13	1	1	17488	1	24235	1112	1112	1112	S.aureus_COL_01057	S.aureus_ED98_01036	S.aureus_JH1_01167	S.aureus_JH9_01166	S.aureus_RF122_00992	S.capitis_00416			S.epidermidis_ATCC_12228_00739	S.epidermidis_RP62A_00651	S.haemolyticus_JCSC1435_01865	S.haemolyticus_S167_00771		S.lugdunensis_HKU09-01_01763	S.pasteuri_SP1_02255			S.warneri_SG1_01729
pdhD		Dihydrolipoyl dehydrogenase	13	13	1	1	17503	1	24225	1406	1406	1406	S.aureus_COL_01060	S.aureus_ED98_01039	S.aureus_JH1_01170	S.aureus_JH9_01169	S.aureus_RF122_00995	S.capitis_00419			S.epidermidis_ATCC_12228_00742	S.epidermidis_RP62A_00654	S.haemolyticus_JCSC1435_01862	S.haemolyticus_S167_00774		S.lugdunensis_HKU09-01_01760	S.pasteuri_SP1_02258			S.warneri_SG1_01726
sucD		Succinyl-CoA ligase [ADP-forming] subunit alpha	13	13	1	1	16454	3	344	905	908	907	S.aureus_COL_01209	S.aureus_ED98_01190	S.aureus_JH1_01320	S.aureus_JH9_01319	S.aureus_RF122_01146	S.capitis_00556			S.epidermidis_ATCC_12228_00870	S.epidermidis_RP62A_00783	S.haemolyticus_JCSC1435_01670	S.haemolyticus_S167_00902		S.lugdunensis_HKU09-01_01632	S.pasteuri_SP1_02383			S.warneri_SG1_01527
rny		Ribonuclease Y	13	13	1	1	14091	1	15540	1559	1559	1559	S.aureus_COL_01249	S.aureus_ED98_01230	S.aureus_JH1_01361	S.aureus_JH9_01360	S.aureus_RF122_01185	S.capitis_00594			S.epidermidis_ATCC_12228_00909	S.epidermidis_RP62A_00821	S.haemolyticus_JCSC1435_01630	S.haemolyticus_S167_00941		S.lugdunensis_HKU09-01_01590	S.pasteuri_SP1_02422			S.warneri_SG1_01488
glnA		Glutamine synthetase	13	13	1	1	14139	1	15486	1340	1340	1340	S.aureus_COL_01271	S.aureus_ED98_01252	S.aureus_JH1_01383	S.aureus_JH9_01383	S.aureus_RF122_01210	S.capitis_00617			S.epidermidis_ATCC_12228_00932	S.epidermidis_RP62A_00844	S.haemolyticus_JCSC1435_01603	S.haemolyticus_S167_00964		S.lugdunensis_HKU09-01_01567	S.pasteuri_SP1_02446			S.warneri_SG1_01465
rpsN2		Alternate 30S ribosomal protein S14	13	13	1	1	14235	1	15432	269	269	269	S.aureus_COL_01307	S.aureus_ED98_01282	S.aureus_JH1_01413	S.aureus_JH9_01413	S.aureus_RF122_01234	S.capitis_00643			S.epidermidis_ATCC_12228_00962	S.epidermidis_RP62A_00872	S.haemolyticus_JCSC1435_01575	S.haemolyticus_S167_00992		S.lugdunensis_HKU09-01_01545	S.pasteuri_SP1_02471			S.warneri_SG1_01441
yheS_1		putative ABC transporter ATP-binding protein YheS	13	13	1	1	14288	1	15175	1601	1607	1602	S.aureus_COL_01359	S.aureus_ED98_01335	S.aureus_JH1_01466	S.aureus_JH9_01466	S.aureus_RF122_01288	S.capitis_00699			S.epidermidis_ATCC_12228_01015	S.epidermidis_RP62A_00926	S.haemolyticus_JCSC1435_01524	S.haemolyticus_S167_01044		S.lugdunensis_HKU09-01_01468	S.pasteuri_SP1_02526			S.warneri_SG1_01388
group_172		hypothetical protein	13	13	1	1	27827	1	3860	542	542	542	S.aureus_COL_01874	S.aureus_ED98_01855	S.aureus_JH1_01967	S.aureus_JH9_01967	S.aureus_RF122_01882	S.capitis_01143			S.epidermidis_ATCC_12228_01511	S.epidermidis_RP62A_01384	S.haemolyticus_JCSC1435_01072	S.haemolyticus_S167_01508		S.lugdunensis_HKU09-01_01050	S.pasteuri_SP1_00416			S.warneri_SG1_00946
rplE		50S ribosomal protein L5	13	13	1	1	23111	4	30	539	539	539	S.aureus_COL_02175	S.aureus_ED98_02224	S.aureus_JH1_02320	S.aureus_JH9_02321	S.aureus_RF122_02198	S.capitis_01410			S.epidermidis_ATCC_12228_01775	S.epidermidis_RP62A_01801	S.haemolyticus_JCSC1435_00788	S.haemolyticus_S167_01782		S.lugdunensis_HKU09-01_00771	S.pasteuri_SP1_00769			S.warneri_SG1_00679
prs		Ribose-phosphate pyrophosphokinase	13	13	1	1	7163	1	8068	965	965	965	S.aureus_COL_00518	S.aureus_ED98_00436	S.aureus_JH1_00524	S.aureus_JH9_00524	S.aureus_RF122_00460	S.capitis_02226			S.epidermidis_ATCC_12228_02230	S.epidermidis_RP62A_00124	S.haemolyticus_JCSC1435_02501	S.haemolyticus_S167_00186		S.lugdunensis_HKU09-01_02386	S.pasteuri_SP1_01660			S.warneri_SG1_02246
eno		Enolase	13	13	1	1	4531	1	18212	1304	1313	1304	S.aureus_COL_00810	S.aureus_ED98_00722	S.aureus_JH1_00814	S.aureus_JH9_00813	S.aureus_RF122_00758	S.capitis_00145			S.epidermidis_ATCC_12228_00519	S.epidermidis_RP62A_00430	S.haemolyticus_JCSC1435_02103	S.haemolyticus_S167_00505		S.lugdunensis_HKU09-01_02030	S.pasteuri_SP1_01958			S.warneri_SG1_01947
menB		1,4-Dihydroxy-2-naphthoyl-CoA synthase	13	13	1	1	3013	1	24468	818	821	819	S.aureus_COL_01011	S.aureus_ED98_00988	S.aureus_JH1_01120	S.aureus_JH9_01119	S.aureus_RF122_00945	S.capitis_00368			S.epidermidis_ATCC_12228_00694	S.epidermidis_RP62A_00606	S.haemolyticus_JCSC1435_01918	S.haemolyticus_S167_00720		S.lugdunensis_HKU09-01_01809	S.pasteuri_SP1_02209			S.warneri_SG1_01774
fba		Fructose-bisphosphate aldolase	13	13	1	1	21239	1	22773	857	860	859	S.aureus_COL_02056	S.aureus_ED98_02112	S.aureus_JH1_02207	S.aureus_JH9_02208	S.aureus_RF122_02089	S.capitis_01309			S.epidermidis_ATCC_12228_01682	S.epidermidis_RP62A_01707	S.haemolyticus_JCSC1435_00891	S.haemolyticus_S167_01685		S.lugdunensis_HKU09-01_00887	S.pasteuri_SP1_00599			S.warneri_SG1_00781
guaA		GMP synthase [glutamine-hydrolyzing]	13	13	1	1	26080	1	7933	1541	1541	1541	S.aureus_COL_00438	S.aureus_ED98_00349	S.aureus_JH1_00437	S.aureus_JH9_00437	S.aureus_RF122_00351	S.capitis_02153			S.epidermidis_ATCC_12228_02293	S.epidermidis_RP62A_00061	S.haemolyticus_JCSC1435_02571	S.haemolyticus_S167_00102		S.lugdunensis_HKU09-01_02448	S.pasteuri_SP1_01589			S.warneri_SG1_02315
group_299		Nucleoid-associated protein	13	13	1	1	26222	1	8007	317	317	317	S.aureus_COL_00494	S.aureus_ED98_00412	S.aureus_JH1_00500	S.aureus_JH9_00500	S.aureus_RF122_00436	S.capitis_02201			S.epidermidis_ATCC_12228_02255	S.epidermidis_RP62A_00099	S.haemolyticus_JCSC1435_02526	S.haemolyticus_S167_00160		S.lugdunensis_HKU09-01_02413	S.pasteuri_SP1_01633			S.warneri_SG1_02271
nifU		NifU-like protein	13	13	1	1	4330	1	18538	461	464	463	S.aureus_COL_00882	S.aureus_ED98_00791	S.aureus_JH1_00859	S.aureus_JH9_00858	S.aureus_RF122_00806	S.capitis_00187			S.epidermidis_ATCC_12228_00567	S.epidermidis_RP62A_00478	S.haemolyticus_JCSC1435_02032	S.haemolyticus_S167_00609		S.lugdunensis_HKU09-01_01961	S.pasteuri_SP1_02027			S.warneri_SG1_01890
rpsC		30S ribosomal protein S3	13	13	1	1	20675	35	1	653	656	653	S.aureus_COL_02181	S.aureus_ED98_02230	S.aureus_JH1_02326	S.aureus_JH9_02327	S.aureus_RF122_02204	S.capitis_01416			S.epidermidis_ATCC_12228_01781	S.epidermidis_RP62A_01807	S.haemolyticus_JCSC1435_00782	S.haemolyticus_S167_01788		S.lugdunensis_HKU09-01_00765	S.pasteuri_SP1_00775			S.warneri_SG1_00673
group_465		Putative pit accessory protein	13	13	1	1	5828	1	19910	617	617	617	S.aureus_COL_00696	S.aureus_ED98_00609	S.aureus_JH1_00701	S.aureus_JH9_00700	S.aureus_RF122_00641	S.capitis_00029			S.epidermidis_ATCC_12228_00395	S.epidermidis_RP62A_00307	S.haemolyticus_JCSC1435_02223	S.haemolyticus_S167_00388		S.lugdunensis_HKU09-01_02141	S.pasteuri_SP1_01839			S.warneri_SG1_02067
rpsH		30S ribosomal protein S8	13	13	1	1	23097	4	44	398	398	398	S.aureus_COL_02173	S.aureus_ED98_02222	S.aureus_JH1_02318	S.aureus_JH9_02319	S.aureus_RF122_02196	S.capitis_01408			S.epidermidis_ATCC_12228_01773	S.epidermidis_RP62A_01799	S.haemolyticus_JCSC1435_00790	S.haemolyticus_S167_01780		S.lugdunensis_HKU09-01_00773	S.pasteuri_SP1_00767			S.warneri_SG1_00681
sucC		Succinyl-CoA ligase [ADP-forming] subunit beta	12	12	1	1	16521	3	241	1166	1166	1166						S.capitis_00555			S.epidermidis_ATCC_12228_00869	S.epidermidis_RP62A_00782	S.haemolyticus_JCSC1435_01671	S.haemolyticus_S167_00901		S.lugdunensis_HKU09-01_01633	S.pasteuri_SP1_02382	S.saprophyticus_subsp_01583		S.warneri_SG1_01528	S.xylosus_C2a_01645	S.xylosus_HKUOPL8_00694	S.xylosus_SMQ-121_01616
purR		Pur operon repressor	12	12	1	1	7172	1	8112	824	824	824	S.aureus_COL_00514	S.aureus_ED98_00432	S.aureus_JH1_00520	S.aureus_JH9_00520	S.aureus_RF122_00456	S.capitis_02222			S.epidermidis_ATCC_12228_02234	S.epidermidis_RP62A_00120	S.haemolyticus_JCSC1435_02505	S.haemolyticus_S167_00181			S.pasteuri_SP1_01656			S.warneri_SG1_02250
hslV		ATP-dependent protease subunit HslV	12	12	1	1	16443	3	315	542	545	544	S.aureus_COL_01216	S.aureus_ED98_01197	S.aureus_JH1_01328	S.aureus_JH9_01327	S.aureus_RF122_01151	S.capitis_00561			S.epidermidis_ATCC_12228_00875	S.epidermidis_RP62A_00788	S.haemolyticus_JCSC1435_01664	S.haemolyticus_S167_00908			S.pasteuri_SP1_02388			S.warneri_SG1_01522
group_227		recombinase A	12	12	1	1	16001	1	15553	1043	1052	1045	S.aureus_COL_01248	S.aureus_ED98_01229	S.aureus_JH1_01360	S.aureus_JH9_01359	S.aureus_RF122_01184	S.capitis_00593			S.epidermidis_ATCC_12228_00908	S.epidermidis_RP62A_00820	S.haemolyticus_JCSC1435_01631	S.haemolyticus_S167_00940			S.pasteuri_SP1_02421			S.warneri_SG1_01489
vraR		Response regulator protein VraR	12	12	1	1	27767	1	4871	629	629	629	S.aureus_COL_01891	S.aureus_ED98_01887	S.aureus_JH1_01984	S.aureus_JH9_01984	S.aureus_RF122_01899	S.capitis_01160			S.epidermidis_ATCC_12228_01528	S.epidermidis_RP62A_01401	S.haemolyticus_JCSC1435_01051	S.haemolyticus_S167_01527			S.pasteuri_SP1_00433			S.warneri_SG1_00929
group_234		Trp repressor protein	12	12	1	1	26861	1	20250	302	305	302	S.aureus_COL_01914	S.aureus_ED98_01910	S.aureus_JH1_02007	S.aureus_JH9_02007	S.aureus_RF122_01924									S.lugdunensis_HKU09-01_01007	S.pasteuri_SP1_00457	S.saprophyticus_subsp_00908		S.warneri_SG1_00907	S.xylosus_C2a_00932	S.xylosus_HKUOPL8_01487	S.xylosus_SMQ-121_00939
rplT		50S ribosomal protein L20	12	12	1	1	11896	1	17507	356	356	356						S.capitis_00959			S.epidermidis_ATCC_12228_01285	S.epidermidis_RP62A_01191	S.haemolyticus_JCSC1435_01260	S.haemolyticus_S167_01323		S.lugdunensis_HKU09-01_01236	S.pasteuri_SP1_00245	S.saprophyticus_subsp_01150		S.warneri_SG1_01132	S.xylosus_C2a_01197	S.xylosus_HKUOPL8_01200	S.xylosus_SMQ-121_01181
mazF		mRNA interferase MazF	11	11	1	1	22800	1	20824	350	362	359	S.aureus_COL_02001	S.aureus_ED98_02057	S.aureus_JH1_02151	S.aureus_JH9_02152	S.aureus_RF122_02033	S.capitis_01258			S.epidermidis_ATCC_12228_01632	S.epidermidis_RP62A_01657				S.lugdunensis_HKU09-01_00936	S.pasteuri_SP1_00549			S.warneri_SG1_00834
infC		Translation initiation factor IF-3	11	11	1	1	28553	1	3264	527	593	554	S.aureus_COL_01647	S.aureus_ED98_01614	S.aureus_JH1_01747	S.aureus_JH9_01747	S.aureus_RF122_01581	S.capitis_00961			S.epidermidis_ATCC_12228_01287	S.epidermidis_RP62A_01193	S.haemolyticus_JCSC1435_01258	S.haemolyticus_S167_01325		S.lugdunensis_HKU09-01_01234
upp		Uracil phosphoribosyltransferase	11	11	1	1	22123	1	23395	629	629	629	S.aureus_COL_02043	S.aureus_ED98_02099	S.aureus_JH1_02194	S.aureus_JH9_02195	S.aureus_RF122_02076	S.capitis_01295			S.epidermidis_ATCC_12228_01669	S.epidermidis_RP62A_01694	S.haemolyticus_JCSC1435_00904	S.haemolyticus_S167_01671		S.lugdunensis_HKU09-01_00900
sodA		Superoxide dismutase [Mn/Fe]	11	11	1	1	12705	1	4381	599	599	599						S.capitis_00849			S.epidermidis_ATCC_12228_01174	S.epidermidis_RP62A_01074	S.haemolyticus_JCSC1435_01374	S.haemolyticus_S167_01211			S.pasteuri_SP1_00134	S.saprophyticus_subsp_01264		S.warneri_SG1_01243	S.xylosus_C2a_01311	S.xylosus_HKUOPL8_01018	S.xylosus_SMQ-121_01294
rpmG2_1		50S ribosomal protein L33 2	11	11	1	1	14229	1	15433	149	149	149	S.aureus_COL_01306	S.aureus_ED98_01281	S.aureus_JH1_01412	S.aureus_JH9_01412	S.aureus_RF122_01233	S.capitis_00642			S.epidermidis_ATCC_12228_00961	S.epidermidis_RP62A_00871	S.haemolyticus_JCSC1435_01576	S.haemolyticus_S167_00991		S.lugdunensis_HKU09-01_01546
gatC		Aspartyl/glutamyl-tRNA(Asn/Gln) amidotransferase subunit C	11	11	1	1	27707	1	5287	302	302	302	S.aureus_COL_01908	S.aureus_ED98_01904	S.aureus_JH1_02001	S.aureus_JH9_02001	S.aureus_RF122_01916	S.capitis_01177			S.epidermidis_ATCC_12228_01545	S.epidermidis_RP62A_01418				S.lugdunensis_HKU09-01_01014	S.pasteuri_SP1_00451			S.warneri_SG1_00913
spoVG		Putative septation protein SpoVG	10	10	1	1	7165	1	8071	302	308	303	S.aureus_COL_00516	S.aureus_ED98_00434	S.aureus_JH1_00522	S.aureus_JH9_00522	S.aureus_RF122_00458	S.capitis_02224			S.epidermidis_ATCC_12228_02232	S.epidermidis_RP62A_00122	S.haemolyticus_JCSC1435_02503	S.haemolyticus_S167_00183
slyA		Transcriptional regulator SlyA	10	10	1	1	3005	1	24438	215	419	398	S.aureus_COL_01017	S.aureus_ED98_00995	S.aureus_JH1_01126	S.aureus_JH9_01125	S.aureus_RF122_00952	S.capitis_00372			S.epidermidis_ATCC_12228_00697	S.epidermidis_RP62A_00609					S.pasteuri_SP1_02212			S.warneri_SG1_01771
dnaC_1		Replicative DNA helicase	10	10	1	1	19461	1	9974	1400	1400	1400	S.aureus_COL_00016	S.aureus_ED98_00016	S.aureus_JH1_00016	S.aureus_JH9_00016	S.aureus_RF122_00016	S.capitis_02044			S.epidermidis_ATCC_12228_00016	S.epidermidis_RP62A_02466					S.pasteuri_SP1_01452			S.warneri_SG1_00017
mgrA		HTH-type transcriptional regulator MgrA	10	10	1	1	5181	1	19861	440	443	442	S.aureus_COL_00719	S.aureus_ED98_00632	S.aureus_JH1_00724	S.aureus_JH9_00723	S.aureus_RF122_00664	S.capitis_00054			S.epidermidis_ATCC_12228_00421	S.epidermidis_RP62A_00333					S.pasteuri_SP1_01866			S.warneri_SG1_02040
ktrA		Ktr system potassium uptake protein A	10	10	1	1	2881	1	24246	659	662	660	S.aureus_COL_01052	S.aureus_ED98_01031	S.aureus_JH1_01162	S.aureus_JH9_01161	S.aureus_RF122_00987	S.capitis_00410			S.epidermidis_ATCC_12228_00734	S.epidermidis_RP62A_00646					S.pasteuri_SP1_02250			S.warneri_SG1_01734
fur		Ferric uptake regulation protein	10	10	1	1	14774	1	4675	449	458	450	S.aureus_COL_01464	S.aureus_ED98_01441	S.aureus_JH1_01569	S.aureus_JH9_01569	S.aureus_RF122_01402	S.capitis_00798			S.epidermidis_ATCC_12228_01119	S.epidermidis_RP62A_01019					S.pasteuri_SP1_00079			S.warneri_SG1_01296
tgt		Queuine tRNA-ribosyltransferase	10	10	1	1	11601	1	16679	1139	1139	1139	S.aureus_COL_01615	S.aureus_ED98_01581	S.aureus_JH1_01709	S.aureus_JH9_01709	S.aureus_RF122_01549				S.epidermidis_ATCC_12228_01254	S.epidermidis_RP62A_01154				S.lugdunensis_HKU09-01_01267	S.pasteuri_SP1_00213			S.warneri_SG1_01164
icd		Isocitrate dehydrogenase [NADP]	10	10	1	1	28533	1	3378	1268	1268	1268	S.aureus_COL_01660	S.aureus_ED98_01627	S.aureus_JH1_01760	S.aureus_JH9_01760	S.aureus_RF122_01594	S.capitis_00973			S.epidermidis_ATCC_12228_01300	S.epidermidis_RP62A_01206					S.pasteuri_SP1_00259			S.warneri_SG1_01118
atpD		ATP synthase subunit beta	10	10	1	1	22838	1	22211	1412	1412	1412	S.aureus_COL_02034	S.aureus_ED98_02090	S.aureus_JH1_02185	S.aureus_JH9_02186	S.aureus_RF122_02067	S.capitis_01286			S.epidermidis_ATCC_12228_01660	S.epidermidis_RP62A_01685					S.pasteuri_SP1_00577			S.warneri_SG1_00803
group_325		hypothetical protein	10	10	1	1	21204	1	22786	1316	1316	1316	S.aureus_COL_02052	S.aureus_ED98_02108	S.aureus_JH1_02203	S.aureus_JH9_02204	S.aureus_RF122_02085	S.capitis_01305			S.epidermidis_ATCC_12228_01678	S.epidermidis_RP62A_01703					S.pasteuri_SP1_00595			S.warneri_SG1_00785
dltC		D-alanine--poly(phosphoribitol) ligase subunit 2	10	10	1	1	2293	1	24751	236	236	236	S.aureus_COL_00899	S.aureus_ED98_00876	S.aureus_JH1_00948	S.aureus_JH9_00947	S.aureus_RF122_00829	S.capitis_00203			S.epidermidis_ATCC_12228_00583	S.epidermidis_RP62A_00496					S.pasteuri_SP1_02110			S.warneri_SG1_01873
ppnK		putative inorganic polyphosphate/ATP-NAD kinase	10	10	1	1	3440	1	25834	809	812	809	S.aureus_COL_00970	S.aureus_ED98_00950	S.aureus_JH1_01019	S.aureus_JH9_01018	S.aureus_RF122_00903	S.capitis_00264			S.epidermidis_ATCC_12228_00651	S.epidermidis_RP62A_00563					S.pasteuri_SP1_02176			S.warneri_SG1_01807
group_528		SigmaW regulon antibacterial	10	10	1	1	15372	8	66	989	989	989	S.aureus_COL_01552	S.aureus_ED98_01516	S.aureus_JH1_01644	S.aureus_JH9_01644	S.aureus_RF122_01485	S.capitis_00869			S.epidermidis_ATCC_12228_01194	S.epidermidis_RP62A_01094					S.pasteuri_SP1_00154			S.warneri_SG1_01223
narG		Respiratory nitrate reductase 1 alpha chain	9	9	1	1	25228	1	22047	3497	3689	3633	S.aureus_COL_02331	S.aureus_ED98_02380	S.aureus_JH1_02475	S.aureus_JH9_02476	S.aureus_RF122_02356	S.capitis_01582					S.haemolyticus_JCSC1435_00630	S.haemolyticus_S167_01937		S.lugdunensis_HKU09-01_00588
rpsP		30S ribosomal protein S16	9	9	1	1	15543	3	110	275	275	275						S.capitis_00546			S.epidermidis_ATCC_12228_00860	S.epidermidis_RP62A_00773	S.haemolyticus_JCSC1435_01679	S.haemolyticus_S167_00893	S.hyicus_ATCC_11249_01625		S.pasteuri_SP1_02374		S.schleiferi_1360-13_01509	S.warneri_SG1_01536
group_184		hypothetical protein	9	9	1	1	25972	2	425	164	215	202						S.capitis_02115					S.haemolyticus_JCSC1435_02619	S.haemolyticus_S167_00047			S.pasteuri_SP1_01545	S.saprophyticus_subsp_02449		S.warneri_SG1_02362	S.xylosus_C2a_02576	S.xylosus_HKUOPL8_02602	S.xylosus_SMQ-121_02489
group_311		hypothetical protein	9	9	1	1	13523	1	1743	203	209	204	S.aureus_COL_01378	S.aureus_ED98_01354	S.aureus_JH1_01484	S.aureus_JH9_01484	S.aureus_RF122_01307						S.haemolyticus_JCSC1435_01505	S.haemolyticus_S167_01063			S.pasteuri_SP1_00004			S.warneri_SG1_01371
blaI		Penicillinase repressor	8	8	1	1	735	1	2754	380	380	380			S.aureus_JH1_02817	S.aureus_JH9_02803					S.epidermidis_ATCC_12228_02406	S.epidermidis_RP62A_02486	S.haemolyticus_JCSC1435_01767	S.haemolyticus_S167_02533		S.lugdunensis_HKU09-01_00875				S.warneri_SG1_02472
group_230		Phage Mu protein F like protein	8	8	1	1	14186	1	15479	230	866	486	S.aureus_COL_01278	S.aureus_ED98_01259	S.aureus_JH1_01390	S.aureus_JH9_01390		S.capitis_00618					S.haemolyticus_JCSC1435_01602	S.haemolyticus_S167_00965						S.warneri_SG1_01464
nrdF		Ribonucleoside-diphosphate reductase subunit beta	8	8	1	1	4766	1	19626	968	974	969						S.capitis_00101			S.epidermidis_ATCC_12228_00471	S.epidermidis_RP62A_00382	S.haemolyticus_JCSC1435_02154	S.haemolyticus_S167_00455		S.lugdunensis_HKU09-01_02080	S.pasteuri_SP1_01909			S.warneri_SG1_01994
group_262		hypothetical protein	8	8	1	1	3272	1	25123	308	308	308						S.capitis_00241			S.epidermidis_ATCC_12228_00627	S.epidermidis_RP62A_00539	S.haemolyticus_JCSC1435_01977	S.haemolyticus_S167_00663		S.lugdunensis_HKU09-01_01868	S.pasteuri_SP1_02154			S.warneri_SG1_01830
frdA		Fumarate reductase flavoprotein subunit	8	8	1	1	17734	1	1125	1766	1766	1766						S.capitis_00472			S.epidermidis_ATCC_12228_00788	S.epidermidis_RP62A_00701	S.haemolyticus_JCSC1435_01819	S.haemolyticus_S167_00817		S.lugdunensis_HKU09-01_01717	S.pasteuri_SP1_02302			S.warneri_SG1_01682
efp		Elongation factor P	8	8	1	1	12635	1	4341	557	557	557						S.capitis_00825			S.epidermidis_ATCC_12228_01149	S.epidermidis_RP62A_01049	S.haemolyticus_JCSC1435_01399	S.haemolyticus_S167_01167		S.lugdunensis_HKU09-01_01369	S.pasteuri_SP1_00110			S.warneri_SG1_01265
glyQS		Glycine--tRNA ligase	8	8	1	1	15337	8	48	1391	1391	1391						S.capitis_00861			S.epidermidis_ATCC_12228_01186	S.epidermidis_RP62A_01086	S.haemolyticus_JCSC1435_01362	S.haemolyticus_S167_01223		S.lugdunensis_HKU09-01_01333	S.pasteuri_SP1_00146			S.warneri_SG1_01231
nrdR		Transcriptional repressor NrdR	8	8	1	1	14	1	3365	470	470	470						S.capitis_00966			S.epidermidis_ATCC_12228_01292	S.epidermidis_RP62A_01198	S.haemolyticus_JCSC1435_01253	S.haemolyticus_S167_01330		S.lugdunensis_HKU09-01_01229	S.pasteuri_SP1_00252			S.warneri_SG1_01125
groL		60 kDa chaperonin	8	8	1	1	22356	1	20784	1619	1622	1620						S.capitis_01214			S.epidermidis_ATCC_12228_01587	S.epidermidis_RP62A_01461	S.haemolyticus_JCSC1435_00986	S.haemolyticus_S167_01589		S.lugdunensis_HKU09-01_00981	S.pasteuri_SP1_00506			S.warneri_SG1_00878
capC		Capsule biosynthesis protein CapC	8	8	1	1	7910	1	7112	452	452	452						S.capitis_01692			S.epidermidis_ATCC_12228_02041	S.epidermidis_RP62A_02063	S.haemolyticus_JCSC1435_00510	S.haemolyticus_S167_02059		S.lugdunensis_HKU09-01_00453	S.pasteuri_SP1_01087			S.warneri_SG1_00366
blaZ		Beta-lactamase precursor	8	8	1	1	737	1	2756	845	845	845			S.aureus_JH1_02820	S.aureus_JH9_02805					S.epidermidis_ATCC_12228_02404	S.epidermidis_RP62A_02484	S.haemolyticus_JCSC1435_01769	S.haemolyticus_S167_02531		S.lugdunensis_HKU09-01_00877				S.warneri_SG1_02470
rpsD		30S ribosomal protein S4	8	8	1	1	28501	1	3674	602	602	602						S.capitis_00997			S.epidermidis_ATCC_12228_01325	S.epidermidis_RP62A_01232	S.haemolyticus_JCSC1435_01221	S.haemolyticus_S167_01362		S.lugdunensis_HKU09-01_01197	S.pasteuri_SP1_00283			S.warneri_SG1_01094
fabZ		3-hydroxyacyl-[acyl-carrier-protein] dehydratase FabZ	8	8	1	1	22628	1	22206	437	440	438						S.capitis_01282			S.epidermidis_ATCC_12228_01656	S.epidermidis_RP62A_01681	S.haemolyticus_JCSC1435_00917	S.haemolyticus_S167_01658		S.lugdunensis_HKU09-01_00912	S.pasteuri_SP1_00573			S.warneri_SG1_00807
queF		NADPH-dependent 7-cyano-7-deazaguanine reductase	8	8	1	1	5137	1	19739	500	500	500	S.aureus_COL_00761	S.aureus_ED98_00673	S.aureus_JH1_00765	S.aureus_JH9_00764	S.aureus_RF122_00705	S.capitis_00097									S.pasteuri_SP1_01905			S.warneri_SG1_01998
qoxB		putative quinol oxidase subunit 1	8	8	1	1	2990	1	24430	1988	1988	1988	S.aureus_COL_01025	S.aureus_ED98_01003	S.aureus_JH1_01134	S.aureus_JH9_01133	S.aureus_RF122_00960	S.capitis_00382									S.pasteuri_SP1_02221			S.warneri_SG1_01762
group_667		hypothetical protein	8	8	1	1	26313	1	8106	263	263	263						S.capitis_02220			S.epidermidis_ATCC_12228_02236	S.epidermidis_RP62A_00118	S.haemolyticus_JCSC1435_02507	S.haemolyticus_S167_00179		S.lugdunensis_HKU09-01_02392	S.pasteuri_SP1_01654			S.warneri_SG1_02252
rpmF		50S ribosomal protein L32	8	8	1	1	17721	1	1112	173	173	173						S.capitis_00450			S.epidermidis_ATCC_12228_00775	S.epidermidis_RP62A_00688	S.haemolyticus_JCSC1435_01831	S.haemolyticus_S167_00805		S.lugdunensis_HKU09-01_01729	S.pasteuri_SP1_02289			S.warneri_SG1_01694
group_107		Flavin reductase like domain protein	7	7	1	1	9890	1	13598	512	689	660										S.epidermidis_RP62A_02213					S.pasteuri_SP1_01230		S.schleiferi_1360-13_02057	S.warneri_SG1_00228	S.xylosus_C2a_00046	S.xylosus_HKUOPL8_02377	S.xylosus_SMQ-121_00046
group_1143		preprotein translocase subunit SecE	7	7	1	1	856	1	8381	182	182	182	S.aureus_COL_00562	S.aureus_ED98_00484	S.aureus_JH1_00575	S.aureus_JH9_00574	S.aureus_RF122_00510										S.pasteuri_SP1_01707			S.warneri_SG1_02199
tal		Transaldolase	7	7	1	1	27969	1	3733	713	713	713	S.aureus_COL_01747	S.aureus_ED98_01729	S.aureus_JH1_01842	S.aureus_JH9_01842	S.aureus_RF122_01683						S.haemolyticus_JCSC1435_01161	S.haemolyticus_S167_01421
rplJ		50S ribosomal protein L10	7	7	1	1	6778	1	8580	500	500	500						S.capitis_02281			S.epidermidis_ATCC_12228_00274	S.epidermidis_RP62A_00180	S.haemolyticus_JCSC1435_02446	S.haemolyticus_S167_00244			S.pasteuri_SP1_01711			S.warneri_SG1_02195
hin_3		DNA-invertase hin	7	7	1	1	734	1	2752	578	593	588			S.aureus_JH1_02816	S.aureus_JH9_02802					S.epidermidis_ATCC_12228_02407	S.epidermidis_RP62A_02487	S.haemolyticus_JCSC1435_01766	S.haemolyticus_S167_02534		S.lugdunensis_HKU09-01_00874
group_353		Organic hydroperoxide resistance protein-like protein	7	7	1	1	2090	1	18521	422	425	422						S.capitis_00170			S.epidermidis_ATCC_12228_00550	S.epidermidis_RP62A_00461	S.haemolyticus_JCSC1435_02050	S.haemolyticus_S167_00591			S.pasteuri_SP1_02011			S.warneri_SG1_01906
prfC		Peptide chain release factor 3	7	7	1	1	3388	1	25194	1562	1562	1562						S.capitis_00276			S.epidermidis_ATCC_12228_00670	S.epidermidis_RP62A_00582	S.haemolyticus_JCSC1435_01940	S.haemolyticus_S167_00699			S.pasteuri_SP1_02189			S.warneri_SG1_01794
pdhB		Pyruvate dehydrogenase E1 component subunit beta	7	7	1	1	17376	1	916	977	977	977						S.capitis_00417			S.epidermidis_ATCC_12228_00740	S.epidermidis_RP62A_00652	S.haemolyticus_JCSC1435_01864	S.haemolyticus_S167_00772			S.pasteuri_SP1_02256			S.warneri_SG1_01728
rlmN		putative dual-specificity RNA methyltransferase RlmN	7	7	1	1	15486	1	24011	1094	1094	1094						S.capitis_00523			S.epidermidis_ATCC_12228_00840	S.epidermidis_RP62A_00753	S.haemolyticus_JCSC1435_01700	S.haemolyticus_S167_00872			S.pasteuri_SP1_02354			S.warneri_SG1_01556
frr		Ribosome-recycling factor	7	7	1	1	16387	1	15614	554	554	554						S.capitis_00567			S.epidermidis_ATCC_12228_00881	S.epidermidis_RP62A_00794	S.haemolyticus_JCSC1435_01658	S.haemolyticus_S167_00914			S.pasteuri_SP1_02394			S.warneri_SG1_01516
clpX		ATP-dependent Clp protease ATP-binding subunit ClpX	7	7	1	1	11888	1	17503	1262	1262	1262						S.capitis_00955			S.epidermidis_ATCC_12228_01281	S.epidermidis_RP62A_01187	S.haemolyticus_JCSC1435_01264	S.haemolyticus_S167_01319			S.pasteuri_SP1_00241			S.warneri_SG1_01136
group_365		hypothetical protein	7	7	1	1	285	1	3219	464	464	464						S.capitis_01091			S.epidermidis_ATCC_12228_01459	S.epidermidis_RP62A_01333	S.haemolyticus_JCSC1435_01124	S.haemolyticus_S167_01458			S.pasteuri_SP1_00381			S.warneri_SG1_00997
fda		Fructose-bisphosphate aldolase class 1	7	7	1	1	10186	1	7429	890	890	890						S.capitis_01775			S.epidermidis_ATCC_12228_02101	S.epidermidis_RP62A_02121	S.haemolyticus_JCSC1435_00433	S.haemolyticus_S167_02141			S.pasteuri_SP1_01165			S.warneri_SG1_00293
clpC		ATP-dependent Clp protease ATP-binding subunit ClpC	7	7	1	1	6878	1	8627	2453	2474	2459						S.capitis_02267			S.epidermidis_ATCC_12228_00260	S.epidermidis_RP62A_00166	S.haemolyticus_JCSC1435_02462	S.haemolyticus_S167_00229			S.pasteuri_SP1_01697			S.warneri_SG1_02209
rplA		50S ribosomal protein L1	7	7	1	1	1115	1	8542	695	695	695						S.capitis_02280			S.epidermidis_ATCC_12228_00273	S.epidermidis_RP62A_00179	S.haemolyticus_JCSC1435_02449	S.haemolyticus_S167_00242			S.pasteuri_SP1_01710			S.warneri_SG1_02196
gatB		Aspartyl/glutamyl-tRNA(Asn/Gln) amidotransferase subunit B	7	7	1	1	360	1	4856	1427	1427	1427						S.capitis_01175			S.epidermidis_ATCC_12228_01543	S.epidermidis_RP62A_01416	S.haemolyticus_JCSC1435_01035	S.haemolyticus_S167_01543			S.pasteuri_SP1_00449			S.warneri_SG1_00915
dnaN		DNA polymerase III subunit beta	7	7	1	1	25596	1	9927	1133	1133	1133						S.capitis_02058			S.epidermidis_ATCC_12228_00002	S.epidermidis_RP62A_02480	S.haemolyticus_JCSC1435_00002	S.haemolyticus_S167_02527			S.pasteuri_SP1_01466			S.warneri_SG1_00002
trxA		Thioredoxin	7	7	1	1	17301	1	24305	314	314	314											S.haemolyticus_JCSC1435_01822	S.haemolyticus_S167_00814		S.lugdunensis_HKU09-01_01720		S.saprophyticus_subsp_01710			S.xylosus_C2a_01804	S.xylosus_HKUOPL8_00597	S.xylosus_SMQ-121_01710
fabG		3-oxoacyl-[acyl-carrier-protein] reductase FabG	6	6	1	1	16553	3	173	734	734	734	S.aureus_COL_01194	S.aureus_ED98_01175	S.aureus_JH1_01305	S.aureus_JH9_01304	S.aureus_RF122_01130	S.capitis_00539
hsdR		Type-1 restriction enzyme R protein	6	6	1	1	18762	1	13812	260	3122	2168	S.aureus_COL_00035											S.haemolyticus_S167_02496	S.hyicus_ATCC_11249_00048		S.pasteuri_SP1_01436					S.xylosus_HKUOPL8_02454	S.xylosus_SMQ-121_00031
group_271		hypothetical protein	6	6	1	1	797	1	23796	125	134	128						S.capitis_01998			S.epidermidis_ATCC_12228_00131	S.epidermidis_RP62A_02358	S.haemolyticus_JCSC1435_00110	S.haemolyticus_S167_02461									S.xylosus_SMQ-121_00924
group_355		phosphoribosylformylglycinamidine synthase subunit PurS	6	6	1	1	2802	1	885	260	260	260						S.capitis_00390					S.haemolyticus_JCSC1435_01893	S.haemolyticus_S167_00743		S.lugdunensis_HKU09-01_01789	S.pasteuri_SP1_02229			S.warneri_SG1_01754
typA		GTP-binding protein TypA/BipA	6	6	1	1	17442	1	24200	1844	1847	1846						S.capitis_00432			S.epidermidis_ATCC_12228_00755	S.epidermidis_RP62A_00667	S.haemolyticus_JCSC1435_01849	S.haemolyticus_S167_00787		S.lugdunensis_HKU09-01_01747
lepA		Elongation factor 4	6	6	1	1	12301	1	9508	1823	1823	1823						S.capitis_00880			S.epidermidis_ATCC_12228_01205	S.epidermidis_RP62A_01105				S.lugdunensis_HKU09-01_01315	S.pasteuri_SP1_00165			S.warneri_SG1_01212
group_366		Trp repressor protein	6	6	1	1	27684	1	5281	302	302	302						S.capitis_01183			S.epidermidis_ATCC_12228_01551	S.epidermidis_RP62A_01424	S.haemolyticus_JCSC1435_01026	S.haemolyticus_S167_01551	S.hyicus_ATCC_11249_00848
rplM		50S ribosomal protein L13	6	6	1	1	22989	7	38	437	437	437						S.capitis_01390			S.epidermidis_ATCC_12228_01755	S.epidermidis_RP62A_01781			S.hyicus_ATCC_11249_00651		S.pasteuri_SP1_00749			S.warneri_SG1_00699
arsD		Arsenical resistance operon trans-acting repressor ArsD	6	6	1	1	9663	1	9713	347	347	347						S.capitis_02003			S.epidermidis_ATCC_12228_00128	S.epidermidis_RP62A_02361	S.haemolyticus_JCSC1435_00106	S.haemolyticus_S167_02465				S.saprophyticus_subsp_02532
sdpR_2		Transcriptional repressor SdpR	6	6	1	1	9656	1	9709	314	314	314						S.capitis_02006			S.epidermidis_ATCC_12228_00126	S.epidermidis_RP62A_02363	S.haemolyticus_JCSC1435_00103	S.haemolyticus_S167_02468				S.saprophyticus_subsp_02529
purA		Adenylosuccinate synthetase	6	6	1	1	19478	1	9956	1283	1283	1283						S.capitis_02043			S.epidermidis_ATCC_12228_00017	S.epidermidis_RP62A_02465	S.haemolyticus_JCSC1435_00016	S.haemolyticus_S167_02513		S.lugdunensis_HKU09-01_02539
mnmG		tRNA uridine 5-carboxymethylaminomethyl modification enzyme MnmG	6	6	1	1	25656	2	511	1877	1880	1877						S.capitis_02063					S.haemolyticus_JCSC1435_02661	S.haemolyticus_S167_00004		S.lugdunensis_HKU09-01_02520	S.pasteuri_SP1_01471			S.warneri_SG1_02434
ssb_2		Single-stranded DNA-binding protein ssb	6	6	1	1	8371	2	420	509	515	511						S.capitis_02127			S.epidermidis_ATCC_12228_02312	S.epidermidis_RP62A_00042				S.lugdunensis_HKU09-01_02471	S.pasteuri_SP1_01550			S.warneri_SG1_02357
ahpC		Alkyl hydroperoxide reductase subunit C	6	6	1	1	8096	1	7897	569	569	569						S.capitis_02143					S.haemolyticus_JCSC1435_02581	S.haemolyticus_S167_00092		S.lugdunensis_HKU09-01_02458	S.pasteuri_SP1_01579			S.warneri_SG1_02325
arsB_2		Arsenical pump membrane protein	6	6	1	1	9654	1	9707	479	1298	1157									S.epidermidis_ATCC_12228_00125	S.epidermidis_RP62A_02364	S.haemolyticus_JCSC1435_00102	S.haemolyticus_S167_02469				S.saprophyticus_subsp_02528		S.warneri_SG1_02493
ugpQ_1		Glycerophosphoryl diester phosphodiesterase	6	6	1	1	18471	1	11121	743	743	743	S.aureus_COL_00031		S.aureus_JH1_00030	S.aureus_JH9_00030						S.epidermidis_RP62A_02452	S.haemolyticus_JCSC1435_00083	S.haemolyticus_S167_02500
paaZ		Bifunctional protein PaaZ	6	6	1	1	18472	1	11120	428	428	428	S.aureus_COL_00032		S.aureus_JH1_00031	S.aureus_JH9_00031						S.epidermidis_RP62A_02451	S.haemolyticus_JCSC1435_00084	S.haemolyticus_S167_02499
pbp		Beta-lactam-inducible penicillin-binding protein	6	6	1	1	18473	1	11119	2006	2006	2006	S.aureus_COL_00033		S.aureus_JH1_00032	S.aureus_JH9_00032						S.epidermidis_RP62A_02450	S.haemolyticus_JCSC1435_00085	S.haemolyticus_S167_02498
ureA		Urease subunit gamma	6	6	1	1	23777	1	21755	302	302	302						S.capitis_01459			S.epidermidis_ATCC_12228_01822	S.epidermidis_RP62A_01848				S.lugdunensis_HKU09-01_00623	S.pasteuri_SP1_00823			S.warneri_SG1_00627
group_658		hypothetical protein	6	6	1	1	9573	1	13681	482	545	513						S.capitis_01996			S.epidermidis_ATCC_12228_00118	S.epidermidis_RP62A_02370	S.haemolyticus_JCSC1435_00100	S.haemolyticus_S167_02471								S.xylosus_HKUOPL8_02416
arsA		Arsenical pump-driving ATPase	6	6	1	1	9658	1	9711	1727	1730	1729						S.capitis_02004			S.epidermidis_ATCC_12228_00127	S.epidermidis_RP62A_02362	S.haemolyticus_JCSC1435_00105	S.haemolyticus_S167_02466				S.saprophyticus_subsp_02531
copB		Copper-exporting P-type ATPase B	6	6	1	1	9543	1	13679	1676	2063	1997						S.capitis_01997			S.epidermidis_ATCC_12228_00116	S.epidermidis_RP62A_02371	S.haemolyticus_JCSC1435_00098	S.haemolyticus_S167_02473								S.xylosus_HKUOPL8_02417
panD		Aspartate 1-decarboxylase precursor	6	6	1	1	26661	1	17727	233	386	359											S.haemolyticus_JCSC1435_00174	S.haemolyticus_S167_02389				S.saprophyticus_subsp_00988			S.xylosus_C2a_01009	S.xylosus_HKUOPL8_01371	S.xylosus_SMQ-121_01015
gcvH_2		Glycine cleavage system H protein	6	6	1	1	1735	1	18437	380	380	380											S.haemolyticus_JCSC1435_02045	S.haemolyticus_S167_00596				S.saprophyticus_subsp_01929			S.xylosus_C2a_02023	S.xylosus_HKUOPL8_00376	S.xylosus_SMQ-121_01929
yycH		Two-component system YycF/YycG regulatory protein YycH	5	5	1	1	19418	1	11708	1178	1334	1302	S.aureus_COL_00022	S.aureus_ED98_00022	S.aureus_JH1_00022	S.aureus_JH9_00022	S.aureus_RF122_00022
yycI		Two-component system YycFG regulatory protein	5	5	1	1	19417	1	11707	788	788	788	S.aureus_COL_00023	S.aureus_ED98_00023	S.aureus_JH1_00023	S.aureus_JH9_00023	S.aureus_RF122_00023
mecR1		Methicillin resistance mecR1 protein	5	5	1	1	18476	1	13764	986	1757	1448	S.aureus_COL_00034		S.aureus_JH1_00033	S.aureus_JH9_00033						S.epidermidis_RP62A_02449		S.haemolyticus_S167_02497
group_1042		hypothetical protein	5	5	1	1	8696	1	25429	482	548	495	S.aureus_COL_00071	S.aureus_ED98_00037	S.aureus_JH1_00082	S.aureus_JH9_00082	S.aureus_RF122_00040
btr		HTH-type transcriptional activator Btr	5	5	1	1	8709	1	25448	2237	2237	2237	S.aureus_COL_00078	S.aureus_ED98_00063	S.aureus_JH1_00089	S.aureus_JH9_00089	S.aureus_RF122_00044
yxeP_1		putative hydrolase YxeP	5	5	1	1	8710	1	25449	1178	1178	1178	S.aureus_COL_00079	S.aureus_ED98_00064	S.aureus_JH1_00090	S.aureus_JH9_00090	S.aureus_RF122_00045
iucA_1		N(2)-citryl-N(6)-acetyl-N(6)-hydroxylysine synthase	5	5	1	1	8728	1	25466	1736	1736	1736	S.aureus_COL_00096	S.aureus_ED98_00083	S.aureus_JH1_00107	S.aureus_JH9_00107	S.aureus_RF122_00063
iucC_2		Aerobactin synthase	5	5	1	1	8729	1	25467	1778	1778	1778	S.aureus_COL_00097	S.aureus_ED98_00084	S.aureus_JH1_00108	S.aureus_JH9_00108	S.aureus_RF122_00064
rfbX		Putative O-antigen transporter	5	5	1	1	8742	1	25478	1430	1430	1430	S.aureus_COL_00108	S.aureus_ED98_00094	S.aureus_JH1_00118	S.aureus_JH9_00118	S.aureus_RF122_00075
group_1048		hypothetical protein	5	5	1	1	8744	1	25480	725	725	725	S.aureus_COL_00110	S.aureus_ED98_00096	S.aureus_JH1_00120	S.aureus_JH9_00120	S.aureus_RF122_00077
phnE_2		Phosphate-import permease protein PhnE	5	5	1	1	8752	1	25488	401	800	720	S.aureus_COL_00117	S.aureus_ED98_00103	S.aureus_JH1_00127	S.aureus_JH9_00127	S.aureus_RF122_00086
group_105		Flavin reductase like domain protein	5	5	1	1	25501	1	20936	524	692	658	S.aureus_COL_02586	S.aureus_ED98_02641	S.aureus_JH1_02734	S.aureus_JH9_02735	S.aureus_RF122_02612
group_1050		hypothetical protein	5	5	1	1	8755	1	25491	1544	1544	1544	S.aureus_COL_00120	S.aureus_ED98_00106	S.aureus_JH1_00130	S.aureus_JH9_00130	S.aureus_RF122_00090
galE		UDP-glucose 4-epimerase	5	5	1	1	8777	1	25511	887	887	887	S.aureus_COL_00140	S.aureus_ED98_00124	S.aureus_JH1_00148	S.aureus_JH9_00148	S.aureus_RF122_00109
isdI		Heme oxygenase (staphylobilin-producing) 2	5	5	1	1	8780	1	25514	218	326	304	S.aureus_COL_00143	S.aureus_ED98_00127	S.aureus_JH1_00151	S.aureus_JH9_00151	S.aureus_RF122_00112
ybaN		Inner membrane protein YbaN	5	5	1	1	8781	1	25515	383	383	383	S.aureus_COL_00144	S.aureus_ED98_00128	S.aureus_JH1_00152	S.aureus_JH9_00152	S.aureus_RF122_00113
cmpD		Bicarbonate transport ATP-binding protein CmpD	5	5	1	1	8786	1	25520	740	740	740	S.aureus_COL_00149	S.aureus_ED98_00133	S.aureus_JH1_00157	S.aureus_JH9_00157	S.aureus_RF122_00118
cmpC		Bicarbonate transport ATP-binding protein CmpC	5	5	1	1	8787	1	25521	971	974	972	S.aureus_COL_00150	S.aureus_ED98_00134	S.aureus_JH1_00158	S.aureus_JH9_00158	S.aureus_RF122_00119
ssuC		Putative aliphatic sulfonates transport permease protein SsuC	5	5	1	1	8788	1	25522	761	761	761	S.aureus_COL_00151	S.aureus_ED98_00135	S.aureus_JH1_00159	S.aureus_JH9_00159	S.aureus_RF122_00120
grsB		Gramicidin S synthase 2	5	5	1	1	8794	1	25528	7172	7175	7174	S.aureus_COL_00156	S.aureus_ED98_00141	S.aureus_JH1_00164	S.aureus_JH9_00164	S.aureus_RF122_00124
yagU		Inner membrane protein YagU	5	5	1	1	8796	1	25530	494	494	494	S.aureus_COL_00158	S.aureus_ED98_00143	S.aureus_JH1_00166	S.aureus_JH9_00166	S.aureus_RF122_00126
argB		Acetylglutamate kinase	5	5	1	1	8797	1	25531	764	770	765	S.aureus_COL_00159	S.aureus_ED98_00144	S.aureus_JH1_00167	S.aureus_JH9_00167	S.aureus_RF122_00127
argJ		Arginine biosynthesis bifunctional protein ArgJ	5	5	1	1	8798	1	25532	1241	1241	1241	S.aureus_COL_00160	S.aureus_ED98_00145	S.aureus_JH1_00168	S.aureus_JH9_00168	S.aureus_RF122_00128
ipdC		Indole-3-pyruvate decarboxylase	5	5	1	1	8804	1	25540	1640	1640	1640	S.aureus_COL_00165	S.aureus_ED98_00150	S.aureus_JH1_00173	S.aureus_JH9_00173	S.aureus_RF122_00134
group_1062		hypothetical protein	5	5	1	1	8811	1	25546	281	281	281	S.aureus_COL_00171	S.aureus_ED98_00156	S.aureus_JH1_00179	S.aureus_JH9_00179	S.aureus_RF122_00141
gsiD_1		Glutathione transport system permease protein GsiD	5	5	1	1	8827	1	25564	1163	1163	1163	S.aureus_COL_00178	S.aureus_ED98_00170	S.aureus_JH1_00193	S.aureus_JH9_00193	S.aureus_RF122_00157
lytM_1		Glycyl-glycine endopeptidase LytM precursor	5	5	1	1	8833	1	25571	578	578	578	S.aureus_COL_00183	S.aureus_ED98_00175	S.aureus_JH1_00198	S.aureus_JH9_00198	S.aureus_RF122_00161
ycjS_1		putative oxidoreductase YcjS	5	5	1	1	8838	1	25576	1076	1076	1076	S.aureus_COL_00188	S.aureus_ED98_00180	S.aureus_JH1_00203	S.aureus_JH9_00203	S.aureus_RF122_00166
group_1067		hypothetical protein	5	5	1	1	8845	1	25583	968	968	968	S.aureus_COL_00195	S.aureus_ED98_00187	S.aureus_JH1_00210	S.aureus_JH9_00210	S.aureus_RF122_00173
scn_1		Staphylococcal complement inhibitor precursor	5	5	1	1	8849	1	25587	344	344	344	S.aureus_COL_00199	S.aureus_ED98_00191	S.aureus_JH1_00214	S.aureus_JH9_00214	S.aureus_RF122_00177
group_1069		hypothetical protein	5	5	1	1	8860	1	25597	356	356	356	S.aureus_COL_00208	S.aureus_ED98_00200	S.aureus_JH1_00223	S.aureus_JH9_00223	S.aureus_RF122_00187
ptsG_2		PTS system glucose-specific EIICBA component	5	5	1	1	8864	1	25601	1445	1529	1512	S.aureus_COL_00212	S.aureus_ED98_00204	S.aureus_JH1_00227	S.aureus_JH9_00227	S.aureus_RF122_00191
gatB_1		Galactitol-specific phosphotransferase enzyme IIB component	5	5	1	1	8869	1	25606	218	278	266	S.aureus_COL_00216	S.aureus_ED98_00208	S.aureus_JH1_00231	S.aureus_JH9_00231	S.aureus_RF122_00196
group_1072		hypothetical protein	5	5	1	1	8872	1	25610	146	146	146	S.aureus_COL_00219	S.aureus_ED98_00211	S.aureus_JH1_00234	S.aureus_JH9_00234	S.aureus_RF122_00199
gutB_1		D-xylulose reductase	5	5	1	1	8875	1	25613	923	1025	1004	S.aureus_COL_00222	S.aureus_ED98_00215	S.aureus_JH1_00237	S.aureus_JH9_00237	S.aureus_RF122_00202
epsJ		putative glycosyltransferase EpsJ	5	5	1	1	8881	1	25619	1721	1724	1721	S.aureus_COL_00228	S.aureus_ED98_00221	S.aureus_JH1_00243	S.aureus_JH9_00243	S.aureus_RF122_00208
ptsG_3		PTS system glucose-specific EIICBA component	5	5	1	1	8888	1	25626	791	791	791	S.aureus_COL_00235	S.aureus_ED98_00228	S.aureus_JH1_00250	S.aureus_JH9_00250	S.aureus_RF122_00215
rbsK		Ribokinase	5	5	1	1	8891	1	25629	914	914	914	S.aureus_COL_00238	S.aureus_ED98_00231	S.aureus_JH1_00253	S.aureus_JH9_00253	S.aureus_RF122_00218
group_1077		hypothetical protein	5	5	1	1	8895	1	25633	389	392	391	S.aureus_COL_00242	S.aureus_ED98_00235	S.aureus_JH1_00257	S.aureus_JH9_00257	S.aureus_RF122_00222
norB_3		Quinolone resistance protein NorB	5	5	1	1	8897	1	25634	1376	1376	1376	S.aureus_COL_00244	S.aureus_ED98_00236	S.aureus_JH1_00258	S.aureus_JH9_00258	S.aureus_RF122_00223
group_1079		Penicillin acylase precursor	5	5	1	1	8898	1	25635	992	992	992	S.aureus_COL_00245	S.aureus_ED98_00237	S.aureus_JH1_00259	S.aureus_JH9_00259	S.aureus_RF122_00224
group_1080		ABC-2 family transporter protein	5	5	1	1	8902	1	25639	1166	1166	1166	S.aureus_COL_00249	S.aureus_ED98_00241	S.aureus_JH1_00263	S.aureus_JH9_00263	S.aureus_RF122_00228
ssaA2_1		Staphylococcal secretory antigen ssaA2 precursor	5	5	1	1	8905	1	25645	455	902	812	S.aureus_COL_00253	S.aureus_ED98_00243	S.aureus_JH1_00265	S.aureus_JH9_00265	S.aureus_RF122_00233
group_1083		Firmicute eSAT-6 protein secretion system EssA	5	5	1	1	8908	1	25648	200	458	406	S.aureus_COL_00256	S.aureus_ED98_00246	S.aureus_JH1_00268	S.aureus_JH9_00268	S.aureus_RF122_00236
group_1084		hypothetical protein	5	5	1	1	8912	1	25652	392	392	392	S.aureus_COL_00260	S.aureus_ED98_00250	S.aureus_JH1_00272	S.aureus_JH9_00272	S.aureus_RF122_00240
group_1085		hypothetical protein	5	5	1	1	8914	1	25654	674	677	676	S.aureus_COL_00262	S.aureus_ED98_00252	S.aureus_JH1_00274	S.aureus_JH9_00274	S.aureus_RF122_00242
group_1086		hypothetical protein	5	5	1	1	8920	1	25660	683	683	683	S.aureus_COL_00266	S.aureus_ED98_00256	S.aureus_JH1_00278	S.aureus_JH9_00278	S.aureus_RF122_00247
group_1087		hypothetical protein	5	5	1	1	8936	1	25682	374	398	393	S.aureus_COL_00283	S.aureus_ED98_00265	S.aureus_JH1_00287	S.aureus_JH9_00287	S.aureus_RF122_00254
brnQ_2		Branched-chain amino acid transport system 2 carrier protein	5	5	1	1	8938	1	25684	1307	1307	1307	S.aureus_COL_00285	S.aureus_ED98_00267	S.aureus_JH1_00289	S.aureus_JH9_00289	S.aureus_RF122_00256
psuG		Pseudouridine-5'-phosphate glycosidase	5	5	1	1	8944	1	25690	923	923	923	S.aureus_COL_00291	S.aureus_ED98_00273	S.aureus_JH1_00295	S.aureus_JH9_00295	S.aureus_RF122_00262
group_1095		hypothetical protein	5	5	1	1	8437	1	20063	221	221	221	S.aureus_COL_00326	S.aureus_ED98_00819	S.aureus_JH1_00883	S.aureus_JH9_00882	S.aureus_RF122_01785
group_1107		hypothetical protein	5	5	1	1	8980	1	25774	254	1910	1578	S.aureus_COL_00364	S.aureus_ED98_01951	S.aureus_JH1_01090	S.aureus_JH9_01089	S.aureus_RF122_00273
group_1108		hypothetical protein	5	5	1	1	2568	1	25781	299	299	299	S.aureus_COL_00368	S.aureus_ED98_01947	S.aureus_JH1_01094	S.aureus_JH9_01093	S.aureus_RF122_00277
group_1109		alpha/beta hydrolase fold protein	5	5	1	1	9109	1	25767	827	827	827	S.aureus_COL_00371	S.aureus_ED98_00282	S.aureus_JH1_00370	S.aureus_JH9_00370	S.aureus_RF122_00285
group_111		hypothetical protein	5	5	1	1	17123	1	1298	194	371	229	S.aureus_COL_01157	S.aureus_ED98_01139	S.aureus_JH1_01269	S.aureus_JH9_01268	S.aureus_RF122_01092
namA		NADPH dehydrogenase	5	5	1	1	9110	1	25254	1199	1199	1199	S.aureus_COL_00372	S.aureus_ED98_00283	S.aureus_JH1_00371	S.aureus_JH9_00371	S.aureus_RF122_00286
limB_1		Limonene 1,2-monooxygenase	5	5	1	1	9111	1	25253	1001	1001	1001	S.aureus_COL_00373	S.aureus_ED98_00284	S.aureus_JH1_00372	S.aureus_JH9_00372	S.aureus_RF122_00287
ymdB		O-acetyl-ADP-ribose deacetylase	5	5	1	1	9113	1	25251	800	800	800	S.aureus_COL_00375	S.aureus_ED98_00286	S.aureus_JH1_00374	S.aureus_JH9_00374	S.aureus_RF122_00289
lplJ_1		Lipoate-protein ligase LplJ	5	5	1	1	9115	1	25249	1022	1022	1022	S.aureus_COL_00377	S.aureus_ED98_00288	S.aureus_JH1_00376	S.aureus_JH9_00376	S.aureus_RF122_00291
licR_1		putative licABCH operon regulator	5	5	1	1	9120	1	25244	1955	1955	1955	S.aureus_COL_00382	S.aureus_ED98_00293	S.aureus_JH1_00381	S.aureus_JH9_00381	S.aureus_RF122_00295
mepA		Multidrug export protein MepA	5	5	1	1	9123	1	25242	1355	1355	1355	S.aureus_COL_00384	S.aureus_ED98_00295	S.aureus_JH1_00383	S.aureus_JH9_00383	S.aureus_RF122_00297
ydaF		Putative ribosomal N-acetyltransferase YdaF	5	5	1	1	9130	1	25234	545	545	545	S.aureus_COL_00391	S.aureus_ED98_00302	S.aureus_JH1_00390	S.aureus_JH9_00390	S.aureus_RF122_00304
efeN		putative deferrochelatase/peroxidase EfeN precursor	5	5	1	1	9132	1	25232	776	1229	1138	S.aureus_COL_00393	S.aureus_ED98_00304	S.aureus_JH1_00392	S.aureus_JH9_00392	S.aureus_RF122_00306
efeU		Ferrous iron permease EfeU precursor	5	5	1	1	9133	1	25231	1712	1712	1712	S.aureus_COL_00394	S.aureus_ED98_00305	S.aureus_JH1_00393	S.aureus_JH9_00393	S.aureus_RF122_00307
group_1120		hypothetical protein	5	5	1	1	9137	1	25227	203	203	203	S.aureus_COL_00398	S.aureus_ED98_00309	S.aureus_JH1_00397	S.aureus_JH9_00397	S.aureus_RF122_00311
group_1121		Bacterial low temperature requirement A protein (LtrA)	5	5	1	1	9141	1	25221	1133	1133	1133	S.aureus_COL_00402	S.aureus_ED98_00313	S.aureus_JH1_00401	S.aureus_JH9_00401	S.aureus_RF122_00315
metI		Cystathionine gamma-synthase/O-acetylhomoserine (thiol)-lyase	5	5	1	1	9147	1	25215	1103	1103	1103	S.aureus_COL_00408	S.aureus_ED98_00319	S.aureus_JH1_00407	S.aureus_JH9_00407	S.aureus_RF122_00321
group_1123		hypothetical protein	5	5	1	1	9150	1	25212	203	203	203	S.aureus_COL_00411	S.aureus_ED98_00322	S.aureus_JH1_00410	S.aureus_JH9_00410	S.aureus_RF122_00324
gpmA_1		2,3-bisphosphoglycerate-dependent phosphoglycerate mutase	5	5	1	1	26064	1	7919	581	581	581	S.aureus_COL_00424	S.aureus_ED98_00334	S.aureus_JH1_00422	S.aureus_JH9_00422	S.aureus_RF122_00336
nfrA		NADPH-dependent oxidoreductase	5	5	1	1	26072	1	7925	755	806	765	S.aureus_COL_00430	S.aureus_ED98_00341	S.aureus_JH1_00429	S.aureus_JH9_00429	S.aureus_RF122_00343
group_1126		hypothetical protein	5	5	1	1	26074	1	7927	956	956	956	S.aureus_COL_00432	S.aureus_ED98_00343	S.aureus_JH1_00431	S.aureus_JH9_00431	S.aureus_RF122_00345
group_1127		hypothetical protein	5	5	1	1	26076	1	7929	407	407	407	S.aureus_COL_00434	S.aureus_ED98_00345	S.aureus_JH1_00433	S.aureus_JH9_00433	S.aureus_RF122_00347
xpt		Xanthine phosphoribosyltransferase	5	5	1	1	26077	1	7930	578	638	590	S.aureus_COL_00435	S.aureus_ED98_00346	S.aureus_JH1_00434	S.aureus_JH9_00434	S.aureus_RF122_00348
group_1130		hypothetical protein	5	5	1	1	26085	1	7938	359	359	359	S.aureus_COL_00443	S.aureus_ED98_00354	S.aureus_JH1_00442	S.aureus_JH9_00442	S.aureus_RF122_00382
group_1131		superantigen-like protein	5	5	1	1	26091	1	7941	695	695	695	S.aureus_COL_00446	S.aureus_ED98_00357	S.aureus_JH1_00445	S.aureus_JH9_00445	S.aureus_RF122_00385
group_1134		hypothetical protein	5	5	1	1	26127	1	7978	323	323	323	S.aureus_COL_00463	S.aureus_ED98_00382	S.aureus_JH1_00470	S.aureus_JH9_00470	S.aureus_RF122_00406
group_1135		hypothetical protein	5	5	1	1	26130	1	7980	194	194	194	S.aureus_COL_00465	S.aureus_ED98_00384	S.aureus_JH1_00472	S.aureus_JH9_00472	S.aureus_RF122_00408
group_1136		hypothetical protein	5	5	1	1	26133	1	7983	2705	2705	2705	S.aureus_COL_00468	S.aureus_ED98_00387	S.aureus_JH1_00475	S.aureus_JH9_00475	S.aureus_RF122_00411
mccA		O-acetylserine dependent cystathionine beta-synthase	5	5	1	1	26138	1	7988	905	914	906	S.aureus_COL_00474	S.aureus_ED98_00392	S.aureus_JH1_00480	S.aureus_JH9_00480	S.aureus_RF122_00416
gltC		HTH-type transcriptional regulator GltC	5	5	1	1	26149	1	7999	884	884	884	S.aureus_COL_00485	S.aureus_ED98_00403	S.aureus_JH1_00491	S.aureus_JH9_00491	S.aureus_RF122_00427
yabJ		Enamine/imine deaminase	5	5	1	1	7166	1	8072	380	380	380	S.aureus_COL_00515	S.aureus_ED98_00433	S.aureus_JH1_00521	S.aureus_JH9_00521	S.aureus_RF122_00457
folP		Dihydropteroate synthase	5	5	1	1	7129	1	8054	803	803	803	S.aureus_COL_00532	S.aureus_ED98_00450	S.aureus_JH1_00538	S.aureus_JH9_00538	S.aureus_RF122_00474
gabR		HTH-type transcriptional regulatory protein GabR	5	5	1	1	855	1	8434	1382	1382	1382	S.aureus_COL_00545	S.aureus_ED98_00467	S.aureus_JH1_00558	S.aureus_JH9_00557	S.aureus_RF122_00493
tadA_1		tRNA-specific adenosine deaminase	5	5	1	1	5931	1	18687	197	470	415	S.aureus_COL_00585	S.aureus_ED98_00507	S.aureus_JH1_00598	S.aureus_JH9_00597	S.aureus_RF122_00534
tagE_1		putative poly(glycerol-phosphate) alpha-glucosyltransferase	5	5	1	1	5925	1	18693	1472	1472	1472	S.aureus_COL_00591	S.aureus_ED98_00513	S.aureus_JH1_00604	S.aureus_JH9_00603	S.aureus_RF122_00542
tagE_2		putative poly(glycerol-phosphate) alpha-glucosyltransferase	5	5	1	1	5924	1	18694	1490	1493	1490	S.aureus_COL_00592	S.aureus_ED98_00514	S.aureus_JH1_00605	S.aureus_JH9_00604	S.aureus_RF122_00543
group_1148		hypothetical protein	5	5	1	1	5921	1	18697	362	362	362	S.aureus_COL_00595	S.aureus_ED98_00517	S.aureus_JH1_00608	S.aureus_JH9_00607	S.aureus_RF122_00546
gph_1		Phosphoglycolate phosphatase	5	5	1	1	5917	1	18701	647	647	647	S.aureus_COL_00599	S.aureus_ED98_00521	S.aureus_JH1_00612	S.aureus_JH9_00611	S.aureus_RF122_00550
yhfT		putative acyl--CoA ligase YhfT	5	5	1	1	5915	1	18703	1376	1376	1376	S.aureus_COL_00601	S.aureus_ED98_00523	S.aureus_JH1_00614	S.aureus_JH9_00613	S.aureus_RF122_00552
group_1151		hypothetical protein	5	5	1	1	5913	1	18706	365	365	365	S.aureus_COL_00603	S.aureus_ED98_00525	S.aureus_JH1_00616	S.aureus_JH9_00615	S.aureus_RF122_00554
group_1152		hypothetical protein	5	5	1	1	5908	1	18711	380	380	380	S.aureus_COL_00608	S.aureus_ED98_00530	S.aureus_JH1_00621	S.aureus_JH9_00620	S.aureus_RF122_00559
group_1153		Transcriptional regulator	5	5	1	1	5895	1	18725	440	440	440	S.aureus_COL_00621	S.aureus_ED98_00544	S.aureus_JH1_00634	S.aureus_JH9_00633	S.aureus_RF122_00572
group_1157		putative ABC transporter permease protein	5	5	1	1	5879	1	18748	950	986	978	S.aureus_COL_00646	S.aureus_ED98_00559	S.aureus_JH1_00649	S.aureus_JH9_00648	S.aureus_RF122_00591
xerD_1		Tyrosine recombinase XerD	5	5	1	1	5869	1	18758	560	560	560	S.aureus_COL_00656	S.aureus_ED98_00569	S.aureus_JH1_00659	S.aureus_JH9_00658	S.aureus_RF122_00601
tagX		Putative glycosyltransferase TagX	5	5	1	1	5850	1	18777	1061	1061	1061	S.aureus_COL_00674	S.aureus_ED98_00587	S.aureus_JH1_00678	S.aureus_JH9_00677	S.aureus_RF122_00619
dhaK		PTS-dependent dihydroxyacetone kinase, dihydroxyacetone-binding subunit DhaK	5	5	1	1	5841	1	18786	968	968	968	S.aureus_COL_00683	S.aureus_ED98_00596	S.aureus_JH1_00687	S.aureus_JH9_00686	S.aureus_RF122_00628
dhaM		PTS-dependent dihydroxyacetone kinase, phosphotransferase subunit DhaM	5	5	1	1	5839	1	18788	362	416	372	S.aureus_COL_00685	S.aureus_ED98_00598	S.aureus_JH1_00689	S.aureus_JH9_00688	S.aureus_RF122_00630
group_1162		hypothetical protein	5	5	1	1	5835	1	18792	428	428	428	S.aureus_COL_00689	S.aureus_ED98_00602	S.aureus_JH1_00693	S.aureus_JH9_00692	S.aureus_RF122_00634
group_1163		hypothetical protein	5	5	1	1	5193	1	19873	338	488	458	S.aureus_COL_00707	S.aureus_ED98_00620	S.aureus_JH1_00712	S.aureus_JH9_00711	S.aureus_RF122_00652
group_1164		putative acetyltransferase	5	5	1	1	5191	1	19871	443	443	443	S.aureus_COL_00709	S.aureus_ED98_00622	S.aureus_JH1_00714	S.aureus_JH9_00713	S.aureus_RF122_00654
group_1165		hypothetical protein	5	5	1	1	5190	1	19870	389	395	393	S.aureus_COL_00710	S.aureus_ED98_00623	S.aureus_JH1_00715	S.aureus_JH9_00714	S.aureus_RF122_00655
yciC_2		Putative metal chaperone YciC	5	5	1	1	5180	1	19781	926	926	926	S.aureus_COL_00720	S.aureus_ED98_00633	S.aureus_JH1_00725	S.aureus_JH9_00724	S.aureus_RF122_00665
group_1167		hypothetical protein	5	5	1	1	5178	1	19779	287	287	287	S.aureus_COL_00722	S.aureus_ED98_00635	S.aureus_JH1_00727	S.aureus_JH9_00726	S.aureus_RF122_00667
tetA_2		Tetracycline resistance protein, class B	5	5	1	1	5170	1	19771	1166	1166	1166	S.aureus_COL_00728	S.aureus_ED98_00641	S.aureus_JH1_00733	S.aureus_JH9_00732	S.aureus_RF122_00673
group_1169		hypothetical protein	5	5	1	1	5169	1	19770	452	464	454	S.aureus_COL_00729	S.aureus_ED98_00642	S.aureus_JH1_00734	S.aureus_JH9_00733	S.aureus_RF122_00674
nagA		N-acetylglucosamine-6-phosphate deacetylase	5	5	1	1	5164	1	19765	1181	1181	1181	S.aureus_COL_00735	S.aureus_ED98_00647	S.aureus_JH1_00739	S.aureus_JH9_00738	S.aureus_RF122_00679
group_1171		Electron transfer DM13	5	5	1	1	5156	1	19758	440	440	440	S.aureus_COL_00742	S.aureus_ED98_00654	S.aureus_JH1_00746	S.aureus_JH9_00745	S.aureus_RF122_00686
feuC_2		Iron-uptake system permease protein FeuC	5	5	1	1	5129	1	19717	932	956	951	S.aureus_COL_00767	S.aureus_ED98_00679	S.aureus_JH1_00771	S.aureus_JH9_00770	S.aureus_RF122_00711
yclQ		putative ABC transporter solute-binding protein YclQ precursor	5	5	1	1	5127	1	19714	1001	1028	1022	S.aureus_COL_00769	S.aureus_ED98_00681	S.aureus_JH1_00773	S.aureus_JH9_00772	S.aureus_RF122_00714
group_1174		hypothetical protein	5	5	1	1	5123	1	19710	866	878	875	S.aureus_COL_00773	S.aureus_ED98_00685	S.aureus_JH1_00777	S.aureus_JH9_00776	S.aureus_RF122_00718
uvrB_1		UvrABC system protein B	5	5	1	1	5113	1	19700	1079	1082	1081	S.aureus_COL_00783	S.aureus_ED98_00695	S.aureus_JH1_00787	S.aureus_JH9_00786	S.aureus_RF122_00728
group_1176		Epimerase family protein	5	5	1	1	4538	1	18096	869	902	882	S.aureus_COL_00803	S.aureus_ED98_00715	S.aureus_JH1_00807	S.aureus_JH9_00806	S.aureus_RF122_00751
rnr		Ribonuclease R	5	5	1	1	4507	1	18216	2372	2372	2372	S.aureus_COL_00814	S.aureus_ED98_00726	S.aureus_JH1_00818	S.aureus_JH9_00817	S.aureus_RF122_00762
group_1178		hypothetical protein	5	5	1	1	4505	1	18221	323	323	323	S.aureus_COL_00817	S.aureus_ED98_00729	S.aureus_JH1_00821	S.aureus_JH9_00820											S.pasteuri_SP1_01985
group_1179		hypothetical protein	5	5	1	1	4503	1	18223	521	521	521	S.aureus_COL_00819	S.aureus_ED98_00731	S.aureus_JH1_00823	S.aureus_JH9_00822	S.aureus_RF122_00769
cspA_1		Cold shock protein CspA	5	5	1	1	4492	1	18234	200	200	200	S.aureus_COL_00826	S.aureus_ED98_00738	S.aureus_JH1_00830	S.aureus_JH9_00829	S.aureus_RF122_00776
group_1183		hypothetical protein	5	5	1	1	4491	1	18235	218	218	218	S.aureus_COL_00827	S.aureus_ED98_00739	S.aureus_JH1_00831	S.aureus_JH9_00830	S.aureus_RF122_00777
group_1184		hypothetical protein	5	5	1	1	4488	1	18238	188	188	188	S.aureus_COL_00830	S.aureus_ED98_00742	S.aureus_JH1_00834	S.aureus_JH9_00833	S.aureus_RF122_00780
group_1185	gcvH_2	Glycine cleavage system H protein	5	5	1	1	4476	1	18250	380	380	380	S.aureus_COL_00842	S.aureus_ED98_00754	S.aureus_JH1_00846	S.aureus_JH9_00845	S.aureus_RF122_00792
rnmV_2		Ribonuclease M5	5	5	1	1	4474	1	18252	149	389	340	S.aureus_COL_00845	S.aureus_ED98_00757	S.aureus_JH1_00849	S.aureus_JH9_00848	S.aureus_RF122_00796
trxA_1		Thioredoxin	5	5	1	1	4472	1	18253	296	296	296	S.aureus_COL_00846	S.aureus_ED98_00758	S.aureus_JH1_00850	S.aureus_JH9_00849	S.aureus_RF122_00797
group_1192		hypothetical protein	5	5	1	1	2277	1	24726	266	266	266	S.aureus_COL_00892	S.aureus_ED98_00869	S.aureus_JH1_00941	S.aureus_JH9_00940	S.aureus_RF122_00822
group_1193		hypothetical protein	5	5	1	1	2278	1	24727	434	434	434	S.aureus_COL_00893	S.aureus_ED98_00870	S.aureus_JH1_00942	S.aureus_JH9_00941	S.aureus_RF122_00823
ydiI		Esterase YdiI	5	5	1	1	3809	1	24987	374	374	374	S.aureus_COL_00909	S.aureus_ED98_00886	S.aureus_JH1_00958	S.aureus_JH9_00957	S.aureus_RF122_00839
spsB_1		Signal peptidase IB	5	5	1	1	3767	1	24610	524	524	524	S.aureus_COL_00929	S.aureus_ED98_00906	S.aureus_JH1_00978	S.aureus_JH9_00977	S.aureus_RF122_00861
oatA_1		O-acetyltransferase OatA	5	5	1	1	3758	1	24600	1172	1814	1685	S.aureus_COL_00938	S.aureus_ED98_00915	S.aureus_JH1_00987	S.aureus_JH9_00986	S.aureus_RF122_00871
ampR		HTH-type transcriptional activator AmpR	5	5	1	1	3755	1	24598	869	869	869	S.aureus_COL_00940	S.aureus_ED98_00917	S.aureus_JH1_00989	S.aureus_JH9_00988	S.aureus_RF122_00873
group_1200		hypothetical protein	5	5	1	1	3745	1	24586	371	371	371	S.aureus_COL_00949	S.aureus_ED98_00927	S.aureus_JH1_00998	S.aureus_JH9_00997	S.aureus_RF122_00880
oppF_1		Oligopeptide transport ATP-binding protein OppF	5	5	1	1	3741	1	24582	941	941	941	S.aureus_COL_00953	S.aureus_ED98_00931	S.aureus_JH1_01002	S.aureus_JH9_01001	S.aureus_RF122_00884
group_1203		enterobactin/ferric enterobactin esterase	5	5	1	1	3366	1	25841	758	758	758	S.aureus_COL_00978	S.aureus_ED98_00957	S.aureus_JH1_01026	S.aureus_JH9_01025	S.aureus_RF122_00910
group_1204		hypothetical protein	5	5	1	1	3361	1	25846	251	251	251	S.aureus_COL_00983	S.aureus_ED98_00962	S.aureus_JH1_01031	S.aureus_JH9_01030	S.aureus_RF122_00915
group_1205		Serine protease HtrA-like protein	5	5	1	1	2571	1	25914	2309	2309	2309	S.aureus_COL_00986	S.aureus_ED98_00965	S.aureus_JH1_01097	S.aureus_JH9_01096	S.aureus_RF122_00918
group_1206		Acetyltransferase (GNAT) family protein	5	5	1	1	3018	1	24473	551	551	551	S.aureus_COL_01006	S.aureus_ED98_00983	S.aureus_JH1_01115	S.aureus_JH9_01114	S.aureus_RF122_00940
menH		2-succinyl-6-hydroxy-2,4-cyclohexadiene-1-carboxylate synthase	5	5	1	1	3014	1	24469	803	803	803	S.aureus_COL_01010	S.aureus_ED98_00987	S.aureus_JH1_01119	S.aureus_JH9_01118	S.aureus_RF122_00944
purC		Phosphoribosylaminoimidazole-succinocarboxamide synthase	5	5	1	1	2984	1	24424	704	704	704	S.aureus_COL_01031	S.aureus_ED98_01009	S.aureus_JH1_01140	S.aureus_JH9_01139	S.aureus_RF122_00966
group_1209		hypothetical protein	5	5	1	1	2971	1	24411	134	134	134	S.aureus_COL_01043	S.aureus_ED98_01022	S.aureus_JH1_01153	S.aureus_JH9_01152	S.aureus_RF122_00978
group_1210		hypothetical protein	5	5	1	1	2968	1	24408	542	542	542	S.aureus_COL_01046	S.aureus_ED98_01025	S.aureus_JH1_01156	S.aureus_JH9_01155	S.aureus_RF122_00981
nrdH		Glutaredoxin-like protein NrdH	5	5	1	1	2884	1	24249	233	233	233	S.aureus_COL_01049	S.aureus_ED98_01028	S.aureus_JH1_01159	S.aureus_JH9_01158	S.aureus_RF122_00984
group_1212		Putative cell-wall binding lipoprotein	5	5	1	1	17482	1	24236	626	626	626	S.aureus_COL_01056	S.aureus_ED98_01035	S.aureus_JH1_01166	S.aureus_JH9_01165	S.aureus_RF122_00991
group_1213		hypothetical protein	5	5	1	1	17515	1	24152	191	191	191	S.aureus_COL_01072	S.aureus_ED98_01052	S.aureus_JH1_01182	S.aureus_JH9_01181	S.aureus_RF122_01008
group_1214		hypothetical protein	5	5	1	1	17531	1	24136	1139	1139	1139	S.aureus_COL_01088	S.aureus_ED98_01068	S.aureus_JH1_01198	S.aureus_JH9_01197	S.aureus_RF122_01024
group_1215		hypothetical protein	5	5	1	1	17532	1	24135	557	557	557	S.aureus_COL_01089	S.aureus_ED98_01069	S.aureus_JH1_01199	S.aureus_JH9_01198	S.aureus_RF122_01025
isdA		Iron-regulated surface determinant protein A precursor	5	5	1	1	17536	1	24132	1052	1052	1052	S.aureus_COL_01092	S.aureus_ED98_01072	S.aureus_JH1_01202	S.aureus_JH9_01201	S.aureus_RF122_01028
group_1217		hypothetical protein	5	5	1	1	17538	1	24130	1076	1076	1076	S.aureus_COL_01094	S.aureus_ED98_01074	S.aureus_JH1_01204	S.aureus_JH9_01203	S.aureus_RF122_01030
rnhC		Ribonuclease HIII	5	5	1	1	17546	1	24122	938	938	938	S.aureus_COL_01102	S.aureus_ED98_01082	S.aureus_JH1_01212	S.aureus_JH9_01211	S.aureus_RF122_01038
flr		FPRL1 inhibitory protein precursor	5	5	1	1	17560	1	24108	401	401	401	S.aureus_COL_01116	S.aureus_ED98_01096	S.aureus_JH1_01226	S.aureus_JH9_01225	S.aureus_RF122_01052
group_1220		hypothetical protein	5	5	1	1	17565	1	24103	185	185	185	S.aureus_COL_01120	S.aureus_ED98_01101	S.aureus_JH1_01231	S.aureus_JH9_01230	S.aureus_RF122_01056
speH		Exotoxin type H precursor	5	5	1	1	17572	1	24095	725	725	725	S.aureus_COL_01126	S.aureus_ED98_01108	S.aureus_JH1_01238	S.aureus_JH9_01237	S.aureus_RF122_01061
group_1222		superantigen-like protein	5	5	1	1	17573	1	24094	725	725	725	S.aureus_COL_01127	S.aureus_ED98_01109	S.aureus_JH1_01239	S.aureus_JH9_01238	S.aureus_RF122_01062
group_1223		C4-dicarboxylate transporter/malic acid transport protein	5	5	1	1	17578	1	24089	947	947	947	S.aureus_COL_01132	S.aureus_ED98_01114	S.aureus_JH1_01244	S.aureus_JH9_01243	S.aureus_RF122_01067
divIB		Cell division protein DivIB	5	5	1	1	17134	1	1309	1319	1319	1319	S.aureus_COL_01146	S.aureus_ED98_01128	S.aureus_JH1_01258	S.aureus_JH9_01257	S.aureus_RF122_01081
group_1225		S4 domain protein	5	5	1	1	17127	1	1302	638	806	772	S.aureus_COL_01153	S.aureus_ED98_01135	S.aureus_JH1_01265	S.aureus_JH9_01264	S.aureus_RF122_01088
pyrB		Aspartate carbamoyltransferase	5	5	1	1	17118	1	1292	770	881	858	S.aureus_COL_01162	S.aureus_ED98_01144	S.aureus_JH1_01274	S.aureus_JH9_01273	S.aureus_RF122_01098
pyrF		Orotidine 5'-phosphate decarboxylase	5	5	1	1	17114	1	1288	692	692	692	S.aureus_COL_01166	S.aureus_ED98_01148	S.aureus_JH1_01278	S.aureus_JH9_01277	S.aureus_RF122_01102
group_1228		hypothetical protein	5	5	1	1	17112	1	1286	212	212	212	S.aureus_COL_01168	S.aureus_ED98_01150	S.aureus_JH1_01280	S.aureus_JH9_01279	S.aureus_RF122_01104
fapR		Transcription factor FapR	5	5	1	1	16556	3	168	557	572	569	S.aureus_COL_01191	S.aureus_ED98_01172	S.aureus_JH1_01302	S.aureus_JH9_01301	S.aureus_RF122_01127
tsf		Elongation factor Ts	5	5	1	1	15571	1	15640	881	881	881	S.aureus_COL_01220	S.aureus_ED98_01201	S.aureus_JH1_01332	S.aureus_JH9_01331	S.aureus_RF122_01155
group_1232		Ribonuclease J 2	5	5	1	1	16011	1	15563	1598	1673	1658	S.aureus_COL_01238	S.aureus_ED98_01219	S.aureus_JH1_01350	S.aureus_JH9_01349	S.aureus_RF122_01173
miaA		tRNA dimethylallyltransferase	5	5	1	1	14107	1	15494	935	935	935	S.aureus_COL_01265	S.aureus_ED98_01246	S.aureus_JH1_01377	S.aureus_JH9_01377	S.aureus_RF122_01202
group_1235		hypothetical protein	5	5	1	1	14192	1	15451	197	197	197	S.aureus_COL_01288	S.aureus_ED98_01263	S.aureus_JH1_01394	S.aureus_JH9_01394	S.aureus_RF122_01219
group_1236		hypothetical protein	5	5	1	1	14198	1	15445	188	188	188	S.aureus_COL_01294	S.aureus_ED98_01269	S.aureus_JH1_01400	S.aureus_JH9_01400	S.aureus_RF122_01221
thrB		Homoserine kinase	5	5	1	1	14205	1	15438	914	914	914	S.aureus_COL_01301	S.aureus_ED98_01276	S.aureus_JH1_01407	S.aureus_JH9_01407	S.aureus_RF122_01228
sbcD		Nuclease SbcCD subunit D	5	5	1	1	14244	1	15219	1121	1121	1121	S.aureus_COL_01316	S.aureus_ED98_01291	S.aureus_JH1_01422	S.aureus_JH9_01422	S.aureus_RF122_01244
tqsA		AI-2 transport protein TqsA	5	5	1	1	14256	1	15207	1148	1208	1160	S.aureus_COL_01328	S.aureus_ED98_01303	S.aureus_JH1_01434	S.aureus_JH9_01434	S.aureus_RF122_01256
trpE		Anthranilate synthase component 1	5	5	1	1	14264	1	15199	1406	1406	1406	S.aureus_COL_01336	S.aureus_ED98_01311	S.aureus_JH1_01442	S.aureus_JH9_01442	S.aureus_RF122_01264
trpD2		Anthranilate phosphoribosyltransferase 2	5	5	1	1	14266	1	15197	998	998	998	S.aureus_COL_01338	S.aureus_ED98_01313	S.aureus_JH1_01444	S.aureus_JH9_01444	S.aureus_RF122_01266
trpC		Indole-3-glycerol phosphate synthase	5	5	1	1	14267	1	15196	782	782	782	S.aureus_COL_01339	S.aureus_ED98_01314	S.aureus_JH1_01445	S.aureus_JH9_01445	S.aureus_RF122_01267
trpF		N-(5'-phosphoribosyl)anthranilate isomerase	5	5	1	1	14268	1	15195	635	635	635	S.aureus_COL_01340	S.aureus_ED98_01315	S.aureus_JH1_01446	S.aureus_JH9_01446	S.aureus_RF122_01268
trpA		Tryptophan synthase alpha chain	5	5	1	1	14270	1	15193	728	728	728	S.aureus_COL_01342	S.aureus_ED98_01317	S.aureus_JH1_01448	S.aureus_JH9_01448	S.aureus_RF122_01270
group_1245		SWIM zinc finger	5	5	1	1	14275	1	15188	473	473	473	S.aureus_COL_01346	S.aureus_ED98_01322	S.aureus_JH1_01453	S.aureus_JH9_01453	S.aureus_RF122_01275
oppD_3		Oligopeptide transport ATP-binding protein OppD	5	5	1	1	14277	1	15186	776	776	776	S.aureus_COL_01348	S.aureus_ED98_01324	S.aureus_JH1_01455	S.aureus_JH9_01455	S.aureus_RF122_01277
mhqA_2		Putative ring-cleaving dioxygenase MhqA	5	5	1	1	13496	1	1744	809	809	809	S.aureus_COL_01379	S.aureus_ED98_01355	S.aureus_JH1_01485	S.aureus_JH9_01485	S.aureus_RF122_01308
rnhA		14.7 kDa ribonuclease H-like protein	5	5	1	1	14481	1	1771	401	401	401	S.aureus_COL_01401	S.aureus_ED98_01376	S.aureus_JH1_01506	S.aureus_JH9_01506	S.aureus_RF122_01328
group_1250		hypothetical protein	5	5	1	1	14495	1	1446	401	401	401	S.aureus_COL_01415	S.aureus_ED98_01392	S.aureus_JH1_01520	S.aureus_JH9_01520	S.aureus_RF122_01353
cca		CCA-adding enzyme	5	5	1	1	14504	1	1437	1202	1202	1202	S.aureus_COL_01424	S.aureus_ED98_01401	S.aureus_JH1_01529	S.aureus_JH9_01529	S.aureus_RF122_01362
group_1252		hypothetical protein	5	5	1	1	14508	1	1433	536	587	576	S.aureus_COL_01428	S.aureus_ED98_01405	S.aureus_JH1_01533	S.aureus_JH9_01533	S.aureus_RF122_01366
aroC		Chorismate synthase	5	5	1	1	14515	1	1428	1166	1166	1166	S.aureus_COL_01433	S.aureus_ED98_01410	S.aureus_JH1_01538	S.aureus_JH9_01538	S.aureus_RF122_01371
group_1255		hypothetical protein	5	5	1	1	12785	1	4647	953	953	953	S.aureus_COL_01448	S.aureus_ED98_01425	S.aureus_JH1_01553	S.aureus_JH9_01553	S.aureus_RF122_01386
srrA		Transcriptional regulatory protein SrrA	5	5	1	1	14708	1	4667	599	725	699	S.aureus_COL_01458	S.aureus_ED98_01435	S.aureus_JH1_01563	S.aureus_JH9_01563	S.aureus_RF122_01395
scpB		Segregation and condensation protein B	5	5	1	1	14710	1	4669	311	542	495	S.aureus_COL_01460	S.aureus_ED98_01437	S.aureus_JH1_01565	S.aureus_JH9_01565	S.aureus_RF122_01398
group_1259		hypothetical protein	5	5	1	1	14712	1	4671	506	506	506	S.aureus_COL_01462	S.aureus_ED98_01439	S.aureus_JH1_01567	S.aureus_JH9_01567	S.aureus_RF122_01400
group_1260		hypothetical protein	5	5	1	1	14777	1	4678	248	248	248	S.aureus_COL_01467	S.aureus_ED98_01444	S.aureus_JH1_01572	S.aureus_JH9_01572	S.aureus_RF122_01405
malR		HTH-type transcriptional regulator MalR	5	5	1	1	14784	1	4685	1019	1019	1019	S.aureus_COL_01474	S.aureus_ED98_01451	S.aureus_JH1_01579	S.aureus_JH9_01579	S.aureus_RF122_01412
pdhC_2		Dihydrolipoyllysine-residue acetyltransferase component of pyruvate dehydrogenase complex	5	5	1	1	15121	1	4692	1274	1274	1274	S.aureus_COL_01481	S.aureus_ED98_01460	S.aureus_JH1_01588	S.aureus_JH9_01588	S.aureus_RF122_01428
group_1265		hypothetical protein	5	5	1	1	15137	1	4745	218	218	218	S.aureus_COL_01512	S.aureus_ED98_01476	S.aureus_JH1_01604	S.aureus_JH9_01604	S.aureus_RF122_01444
group_1266		putative 5-formyltetrahydrofolate cyclo-ligase	5	5	1	1	15155	1	4727	593	593	593	S.aureus_COL_01529	S.aureus_ED98_01493	S.aureus_JH1_01621	S.aureus_JH9_01621	S.aureus_RF122_01462
hemN		Oxygen-independent coproporphyrinogen-III oxidase 1	5	5	1	1	12106	1	16611	1157	1157	1157	S.aureus_COL_01562	S.aureus_ED98_01526	S.aureus_JH1_01654	S.aureus_JH9_01654	S.aureus_RF122_01495
group_1269		ComEC family competence protein	5	5	1	1	12102	1	16615	1916	2201	2144	S.aureus_COL_01566	S.aureus_ED98_01530	S.aureus_JH1_01658	S.aureus_JH9_01658	S.aureus_RF122_01499
yhbY		RNA-binding protein	5	5	1	1	12095	1	16622	290	290	290	S.aureus_COL_01573	S.aureus_ED98_01537	S.aureus_JH1_01665	S.aureus_JH9_01665	S.aureus_RF122_01506
group_1271		hypothetical protein	5	5	1	1	12090	1	16627	269	269	269	S.aureus_COL_01578	S.aureus_ED98_01542	S.aureus_JH1_01670	S.aureus_JH9_01670	S.aureus_RF122_01511
accB_2		Biotin carboxyl carrier protein of acetyl-CoA carboxylase	5	5	1	1	12082	1	16635	449	449	449	S.aureus_COL_01584	S.aureus_ED98_01550	S.aureus_JH1_01678	S.aureus_JH9_01678	S.aureus_RF122_01518
kipA_2		KipI antagonist	5	5	1	1	12081	1	16636	1010	1010	1010	S.aureus_COL_01585	S.aureus_ED98_01551	S.aureus_JH1_01679	S.aureus_JH9_01679	S.aureus_RF122_01519
group_1274		hypothetical protein	5	5	1	1	12065	1	16652	146	152	147	S.aureus_COL_01601	S.aureus_ED98_01567	S.aureus_JH1_01695	S.aureus_JH9_01695	S.aureus_RF122_01535
comC		Type 4 prepilin-like proteins leader peptide-processing enzyme	5	5	1	1	11942	1	17275	602	707	686	S.aureus_COL_01629	S.aureus_ED98_01595	S.aureus_JH1_01729	S.aureus_JH9_01729	S.aureus_RF122_01563
tag		DNA-3-methyladenine glycosylase 1	5	5	1	1	11939	1	17278	560	560	560	S.aureus_COL_01632	S.aureus_ED98_01598	S.aureus_JH1_01732	S.aureus_JH9_01732	S.aureus_RF122_01566
lysP_2		Lysine-specific permease	5	5	1	1	28545	1	3265	1493	1493	1493	S.aureus_COL_01648	S.aureus_ED98_01615	S.aureus_JH1_01748	S.aureus_JH9_01748	S.aureus_RF122_01582
dnaE		DNA polymerase III subunit alpha	5	5	1	1	28048	1	3398	3197	3197	3197	S.aureus_COL_01670	S.aureus_ED98_01656	S.aureus_JH1_01768	S.aureus_JH9_01768	S.aureus_RF122_01602
iscS_2		Cysteine desulfurase	5	5	1	1	28034	1	3413	1166	1166	1166	S.aureus_COL_01683	S.aureus_ED98_01669	S.aureus_JH1_01781	S.aureus_JH9_01781	S.aureus_RF122_01616
ugpQ_3		Glycerophosphoryl diester phosphodiesterase	5	5	1	1	28030	1	3417	743	743	743	S.aureus_COL_01687	S.aureus_ED98_01673	S.aureus_JH1_01785	S.aureus_JH9_01785	S.aureus_RF122_01620
group_1282		OsmC-like protein	5	5	1	1	28029	1	3418	446	446	446	S.aureus_COL_01688	S.aureus_ED98_01674	S.aureus_JH1_01786	S.aureus_JH9_01786	S.aureus_RF122_01621
fhs		Formate--tetrahydrofolate ligase	5	5	1	1	28019	1	3428	1667	1745	1682	S.aureus_COL_01698	S.aureus_ED98_01684	S.aureus_JH1_01796	S.aureus_JH9_01796	S.aureus_RF122_01633
acuA		Acetoin utilization protein AcuA	5	5	1	1	28017	1	3430	632	632	632	S.aureus_COL_01700	S.aureus_ED98_01686	S.aureus_JH1_01798	S.aureus_JH9_01798	S.aureus_RF122_01635
sftA		DNA translocase SftA	5	5	1	1	28010	1	3439	3824	3830	3825	S.aureus_COL_01707	S.aureus_ED98_01693	S.aureus_JH1_01805	S.aureus_JH9_01805	S.aureus_RF122_01643
ytnP		putative quorum-quenching lactonase YtnP	5	5	1	1	28004	1	3445	842	869	847	S.aureus_COL_01713	S.aureus_ED98_01699	S.aureus_JH1_01811	S.aureus_JH9_01811	S.aureus_RF122_01649
group_1288		hypothetical protein	5	5	1	1	27999	1	3450	422	422	422	S.aureus_COL_01718	S.aureus_ED98_01704	S.aureus_JH1_01816	S.aureus_JH9_01816	S.aureus_RF122_01654
rsuA		Ribosomal small subunit pseudouridine synthase A	5	5	1	1	27998	1	3451	695	695	695	S.aureus_COL_01719	S.aureus_ED98_01705	S.aureus_JH1_01817	S.aureus_JH9_01817	S.aureus_RF122_01655
sdpR		Transcriptional repressor SdpR	5	5	1	1	27978	1	3470	314	314	314	S.aureus_COL_01738	S.aureus_ED98_01722	S.aureus_JH1_01834	S.aureus_JH9_01834	S.aureus_RF122_01674
group_1293		CAAX amino terminal protease self- immunity	5	5	1	1	27970	1	3478	254	635	558	S.aureus_COL_01746	S.aureus_ED98_01728	S.aureus_JH1_01841	S.aureus_JH9_01841	S.aureus_RF122_01682
crcB_1		Putative fluoride ion transporter CrcB	5	5	1	1	27938	1	3735	365	365	365	S.aureus_COL_01749	S.aureus_ED98_01731	S.aureus_JH1_01844	S.aureus_JH9_01844	S.aureus_RF122_01685
yvgN		Glyoxal reductase	5	5	1	1	27934	1	3739	833	833	833	S.aureus_COL_01753	S.aureus_ED98_01735	S.aureus_JH1_01848	S.aureus_JH9_01848	S.aureus_RF122_01687
group_1297		Prolyl oligopeptidase family protein	5	5	1	1	27929	1	3743	770	770	770	S.aureus_COL_01758	S.aureus_ED98_01739	S.aureus_JH1_01852	S.aureus_JH9_01852	S.aureus_RF122_01691
ytkD		Putative 8-oxo-dGTP diphosphatase YtkD	5	5	1	1	27928	1	3744	479	479	479	S.aureus_COL_01759	S.aureus_ED98_01740	S.aureus_JH1_01853	S.aureus_JH9_01853	S.aureus_RF122_01692
menC		o-succinylbenzoate synthase	5	5	1	1	27926	1	3746	1001	1001	1001	S.aureus_COL_01761	S.aureus_ED98_01742	S.aureus_JH1_01855	S.aureus_JH9_01855	S.aureus_RF122_01694
menE		2-succinylbenzoate--CoA ligase	5	5	1	1	27925	1	3747	1478	1478	1478	S.aureus_COL_01762	S.aureus_ED98_01743	S.aureus_JH1_01856	S.aureus_JH9_01856	S.aureus_RF122_01695
group_1301		hypothetical protein	5	5	1	1	27924	1	3748	221	482	429	S.aureus_COL_01763	S.aureus_ED98_01744	S.aureus_JH1_01857	S.aureus_JH9_01857	S.aureus_RF122_01696
splB		Serine protease SplB precursor	5	5	1	1	27891	1	3773	722	722	722	S.aureus_COL_01783	S.aureus_ED98_01758	S.aureus_JH1_01870	S.aureus_JH9_01870	S.aureus_RF122_01719
group_1304		hypothetical protein	5	5	1	1	27884	1	3788	218	698	410	S.aureus_COL_01786	S.aureus_ED98_01761	S.aureus_JH1_01873	S.aureus_JH9_01873	S.aureus_RF122_01722
hemY		Protoporphyrinogen oxidase	5	5	1	1	27863	1	3811	1400	1400	1400	S.aureus_COL_01808	S.aureus_ED98_01787	S.aureus_JH1_01899	S.aureus_JH9_01899	S.aureus_RF122_01817
prsA		Foldase protein PrsA precursor	5	5	1	1	27854	1	3820	815	962	932	S.aureus_COL_01817	S.aureus_ED98_01796	S.aureus_JH1_01908	S.aureus_JH9_01908	S.aureus_RF122_01826
ghrB_2		Glyoxylate/hydroxypyruvate reductase B	5	5	1	1	27832	1	3842	959	959	959	S.aureus_COL_01869	S.aureus_ED98_01850	S.aureus_JH1_01962	S.aureus_JH9_01962	S.aureus_RF122_01877
group_1311		Fusaric acid resistance protein family protein	5	5	1	1	27829	1	3845	1094	1145	1134	S.aureus_COL_01872	S.aureus_ED98_01853	S.aureus_JH1_01965	S.aureus_JH9_01965	S.aureus_RF122_01880
group_1312		hypothetical protein	5	5	1	1	27789	1	3863	836	836	836	S.aureus_COL_01877	S.aureus_ED98_01858	S.aureus_JH1_01970	S.aureus_JH9_01970	S.aureus_RF122_01885
group_1313		hypothetical protein	5	5	1	1	27787	1	3865	152	314	281	S.aureus_COL_01879	S.aureus_ED98_01860	S.aureus_JH1_01972	S.aureus_JH9_01972	S.aureus_RF122_01887
group_1314		hypothetical protein	5	5	1	1	27771	1	4753	206	206	206	S.aureus_COL_01887	S.aureus_ED98_01883	S.aureus_JH1_01980	S.aureus_JH9_01980	S.aureus_RF122_01895
dinB_2		DNA polymerase IV	5	5	1	1	27713	1	4882	986	1070	1053	S.aureus_COL_01902	S.aureus_ED98_01898	S.aureus_JH1_01995	S.aureus_JH9_01995	S.aureus_RF122_01910
group_1316		Staphostatin A	5	5	1	1	26813	1	20247	326	326	326	S.aureus_COL_01917	S.aureus_ED98_01913	S.aureus_JH1_02010	S.aureus_JH9_02010	S.aureus_RF122_01927
group_1317		65 kDa membrane protein precursor	5	5	1	1	26786	1	20220	176	290	267	S.aureus_COL_01944	S.aureus_ED98_01940	S.aureus_JH1_02037	S.aureus_JH9_02037	S.aureus_RF122_01954
group_1318		putative leukocidin-like protein 1 precursor	5	5	1	1	22734	1	20495	1016	1016	1016	S.aureus_COL_01947	S.aureus_ED98_02008	S.aureus_JH1_02103	S.aureus_JH9_02103	S.aureus_RF122_01957
group_1319		hypothetical protein	5	5	1	1	22744	1	20508	1259	1298	1266	S.aureus_COL_01960	S.aureus_ED98_02015	S.aureus_JH1_02110	S.aureus_JH9_02110	S.aureus_RF122_01991
iolC		5-dehydro-2-deoxygluconokinase	5	5	1	1	22752	1	20517	959	959	959	S.aureus_COL_01968	S.aureus_ED98_02023	S.aureus_JH1_02118	S.aureus_JH9_02119	S.aureus_RF122_01998
group_1321		hypothetical protein	5	5	1	1	22756	1	20521	224	224	224	S.aureus_COL_01972	S.aureus_ED98_02027	S.aureus_JH1_02122	S.aureus_JH9_02123	S.aureus_RF122_02002
tsaD		tRNA N6-adenosine threonylcarbamoyltransferase	5	5	1	1	22761	1	20526	1025	1025	1025	S.aureus_COL_01977	S.aureus_ED98_02032	S.aureus_JH1_02127	S.aureus_JH9_02128	S.aureus_RF122_02007
leuD		3-isopropylmalate dehydratase small subunit	5	5	1	1	22772	1	20537	572	572	572	S.aureus_COL_01988	S.aureus_ED98_02043	S.aureus_JH1_02138	S.aureus_JH9_02139	S.aureus_RF122_02019
kdpC		Potassium-transporting ATPase C chain	5	5	1	1	22809	1	20832	560	560	560	S.aureus_COL_02008	S.aureus_ED98_02064	S.aureus_JH1_02158	S.aureus_JH9_02159	S.aureus_RF122_02040
csoR_3		Copper-sensing transcriptional repressor CsoR	5	5	1	1	22821	1	20844	293	293	293	S.aureus_COL_02019	S.aureus_ED98_02075	S.aureus_JH1_02170	S.aureus_JH9_02171	S.aureus_RF122_02051
thiE		Thiamine-phosphate synthase	5	5	1	1	22825	1	20848	641	641	641	S.aureus_COL_02023	S.aureus_ED98_02079	S.aureus_JH1_02174	S.aureus_JH9_02175	S.aureus_RF122_02055
thiM		Hydroxyethylthiazole kinase	5	5	1	1	22826	1	20849	791	791	791	S.aureus_COL_02024	S.aureus_ED98_02080	S.aureus_JH1_02175	S.aureus_JH9_02176	S.aureus_RF122_02056
thiD		Hydroxymethylpyrimidine/phosphomethylpyrimidine kinase	5	5	1	1	22827	1	20850	557	830	775	S.aureus_COL_02025	S.aureus_ED98_02081	S.aureus_JH1_02176	S.aureus_JH9_02177	S.aureus_RF122_02057
tenA		Putative thiaminase-2	5	5	1	1	22829	1	22118	689	689	689	S.aureus_COL_02026	S.aureus_ED98_02082	S.aureus_JH1_02177	S.aureus_JH9_02178	S.aureus_RF122_02058
sceD		putative transglycosylase SceD precursor	5	5	1	1	22830	1	22119	695	695	695	S.aureus_COL_02027	S.aureus_ED98_02083	S.aureus_JH1_02178	S.aureus_JH9_02179	S.aureus_RF122_02060
rpoE		putative DNA-directed RNA polymerase subunit delta	5	5	1	1	21242	1	22554	530	530	530	S.aureus_COL_02059	S.aureus_ED98_02115	S.aureus_JH1_02210	S.aureus_JH9_02211	S.aureus_RF122_02092
yhfK		putative sugar epimerase YhfK	5	5	1	1	21258	1	22538	665	665	665	S.aureus_COL_02075	S.aureus_ED98_02131	S.aureus_JH1_02226	S.aureus_JH9_02227	S.aureus_RF122_02108
group_1333		hypothetical protein	5	5	1	1	21262	1	22535	1055	1091	1083	S.aureus_COL_02078	S.aureus_ED98_02134	S.aureus_JH1_02229	S.aureus_JH9_02230	S.aureus_RF122_02111
ywpJ_2		Putative phosphatase YwpJ	5	5	1	1	21265	1	22533	857	869	859	S.aureus_COL_02081	S.aureus_ED98_02135	S.aureus_JH1_02230	S.aureus_JH9_02231	S.aureus_RF122_02112
mtlA		PTS system mannitol-specific EIICB component	5	5	1	1	21268	1	22529	1538	1538	1538	S.aureus_COL_02084	S.aureus_ED98_02138	S.aureus_JH1_02233	S.aureus_JH9_02234	S.aureus_RF122_02115
emrY		putative multidrug resistance protein EmrY	5	5	1	1	21280	1	22518	1442	1442	1442	S.aureus_COL_02104	S.aureus_ED98_02157	S.aureus_JH1_02252	S.aureus_JH9_02253	S.aureus_RF122_02136
group_1338		Haemolysin-III related	5	5	1	1	21283	1	22515	686	686	686	S.aureus_COL_02107	S.aureus_ED98_02160	S.aureus_JH1_02255	S.aureus_JH9_02256	S.aureus_RF122_02139
ydjM		Inner membrane protein YdjM	5	5	1	1	21285	1	22513	515	515	515	S.aureus_COL_02109	S.aureus_ED98_02162	S.aureus_JH1_02257	S.aureus_JH9_02258	S.aureus_RF122_02141
group_1340		hypothetical protein	5	5	1	1	21299	1	22500	239	239	239	S.aureus_COL_02123	S.aureus_ED98_02173	S.aureus_JH1_02268	S.aureus_JH9_02269	S.aureus_RF122_02152
group_1341		hypothetical protein	5	5	1	1	21304	1	22495	869	869	869	S.aureus_COL_02128	S.aureus_ED98_02178	S.aureus_JH1_02273	S.aureus_JH9_02274	S.aureus_RF122_02157
aldC_1		Alpha-acetolactate decarboxylase	5	5	1	1	21325	1	22476	704	704	704	S.aureus_COL_02146	S.aureus_ED98_02195	S.aureus_JH1_02290	S.aureus_JH9_02291	S.aureus_RF122_02175
alsS		Acetolactate synthase	5	5	1	1	21326	1	22475	1664	1664	1664	S.aureus_COL_02147	S.aureus_ED98_02196	S.aureus_JH1_02291	S.aureus_JH9_02292	S.aureus_RF122_02176
qacA		major facilitator superfamily transporter	5	5	1	1	24715	1	21811	1037	1211	1176	S.aureus_COL_02202	S.aureus_ED98_02253	S.aureus_JH1_02347	S.aureus_JH9_02348	S.aureus_RF122_02226
moaD		Molybdopterin synthase sulfur carrier subunit	5	5	1	1	24719	1	21815	233	233	233	S.aureus_COL_02206	S.aureus_ED98_02257	S.aureus_JH1_02351	S.aureus_JH9_02352	S.aureus_RF122_02230
modA		Molybdate-binding periplasmic protein precursor	5	5	1	1	24728	1	21824	782	782	782	S.aureus_COL_02215	S.aureus_ED98_02266	S.aureus_JH1_02360	S.aureus_JH9_02361	S.aureus_RF122_02239
ydbM		Putative acyl-CoA dehydrogenase YdbM	5	5	1	1	24734	1	21830	1154	1154	1154	S.aureus_COL_02221	S.aureus_ED98_02272	S.aureus_JH1_02366	S.aureus_JH9_02367	S.aureus_RF122_02245
group_1352		Urea transporter	5	5	1	1	24735	1	21831	899	905	903	S.aureus_COL_02222	S.aureus_ED98_02273	S.aureus_JH1_02367	S.aureus_JH9_02368	S.aureus_RF122_02246
group_1353		hypothetical protein	5	5	1	1	24744	1	21840	326	326	326	S.aureus_COL_02231	S.aureus_ED98_02282	S.aureus_JH1_02376	S.aureus_JH9_02377	S.aureus_RF122_02255
group_1354		DNA-binding transcriptional regulator AraC	5	5	1	1	24746	1	21842	1955	1955	1955	S.aureus_COL_02233	S.aureus_ED98_02284	S.aureus_JH1_02378	S.aureus_JH9_02379	S.aureus_RF122_02257
mleN_1		Malate-2H( )/Na( )-lactate antiporter	5	5	1	1	24748	1	21844	1142	1397	1346	S.aureus_COL_02235	S.aureus_ED98_02286	S.aureus_JH1_02380	S.aureus_JH9_02381	S.aureus_RF122_02259
group_1356		hypothetical protein	5	5	1	1	24750	1	21846	422	422	422	S.aureus_COL_02237	S.aureus_ED98_02288	S.aureus_JH1_02382	S.aureus_JH9_02383	S.aureus_RF122_02261
group_1357		hypothetical protein	5	5	1	1	24757	1	21852	473	473	473	S.aureus_COL_02243	S.aureus_ED98_02294	S.aureus_JH1_02388	S.aureus_JH9_02389	S.aureus_RF122_02269
group_1358		Putative formate dehydrogenase	5	5	1	1	24758	1	21853	2954	3038	3021	S.aureus_COL_02244	S.aureus_ED98_02295	S.aureus_JH1_02389	S.aureus_JH9_02390	S.aureus_RF122_02270
group_1359		CAAX amino terminal protease self- immunity	5	5	1	1	24762	1	21857	737	737	737	S.aureus_COL_02248	S.aureus_ED98_02299	S.aureus_JH1_02393	S.aureus_JH9_02394	S.aureus_RF122_02274
group_1360		hypothetical protein	5	5	1	1	24766	1	21861	356	356	356	S.aureus_COL_02252	S.aureus_ED98_02303	S.aureus_JH1_02397	S.aureus_JH9_02398	S.aureus_RF122_02278
mleN_2		Malate-2H( )/Na( )-lactate antiporter	5	5	1	1	24776	1	21871	1313	1361	1322	S.aureus_COL_02261	S.aureus_ED98_02312	S.aureus_JH1_02407	S.aureus_JH9_02408	S.aureus_RF122_02287
group_1362		hypothetical protein	5	5	1	1	24777	1	21872	569	569	569	S.aureus_COL_02262	S.aureus_ED98_02313	S.aureus_JH1_02408	S.aureus_JH9_02409	S.aureus_RF122_02288
yxeP_4		putative hydrolase YxeP	5	5	1	1	24779	1	21874	1121	1121	1121	S.aureus_COL_02264	S.aureus_ED98_02315	S.aureus_JH1_02410	S.aureus_JH9_02411	S.aureus_RF122_02290
lyrA		Lysostaphin resistance protein A	5	5	1	1	24785	1	21882	1256	1259	1258	S.aureus_COL_02270	S.aureus_ED98_02321	S.aureus_JH1_02416	S.aureus_JH9_02417	S.aureus_RF122_02297
group_1365		ABC-2 family transporter protein	5	5	1	1	24790	1	21887	1232	1232	1232	S.aureus_COL_02275	S.aureus_ED98_02326	S.aureus_JH1_02421	S.aureus_JH9_02422	S.aureus_RF122_02302
emrK		putative multidrug resistance protein EmrK	5	5	1	1	24802	1	21901	647	647	647	S.aureus_COL_02287	S.aureus_ED98_02338	S.aureus_JH1_02433	S.aureus_JH9_02434	S.aureus_RF122_02314
group_1368		putative HTH-type transcriptional regulator	5	5	1	1	24813	1	21911	443	443	443	S.aureus_COL_02298	S.aureus_ED98_02348	S.aureus_JH1_02443	S.aureus_JH9_02444	S.aureus_RF122_02324
paiA		Protease synthase and sporulation negative regulatory protein PAI 1	5	5	1	1	24819	1	21917	515	515	515	S.aureus_COL_02304	S.aureus_ED98_02354	S.aureus_JH1_02449	S.aureus_JH9_02450	S.aureus_RF122_02330
group_1370		ABC-2 family transporter protein	5	5	1	1	24824	1	21923	1226	1277	1266	S.aureus_COL_02309	S.aureus_ED98_02359	S.aureus_JH1_02454	S.aureus_JH9_02455	S.aureus_RF122_02335
group_1371		Bacterial regulatory proteins, tetR family	5	5	1	1	24825	1	21924	623	623	623	S.aureus_COL_02310	S.aureus_ED98_02360	S.aureus_JH1_02455	S.aureus_JH9_02456	S.aureus_RF122_02336
ydaG		General stress protein 26	5	5	1	1	24830	1	21929	422	422	422	S.aureus_COL_02315	S.aureus_ED98_02365	S.aureus_JH1_02460	S.aureus_JH9_02461	S.aureus_RF122_02341
group_1373		hypothetical protein	5	5	1	1	24831	1	21930	356	368	358	S.aureus_COL_02316	S.aureus_ED98_02366	S.aureus_JH1_02461	S.aureus_JH9_02462	S.aureus_RF122_02342
mta		HTH-type transcriptional activator mta	5	5	1	1	24839	1	21937	740	740	740	S.aureus_COL_02324	S.aureus_ED98_02373	S.aureus_JH1_02468	S.aureus_JH9_02469	S.aureus_RF122_02349
sirB		Sirohydrochlorin ferrochelatase	5	5	1	1	25232	1	22052	731	767	738	S.aureus_COL_02335	S.aureus_ED98_02384	S.aureus_JH1_02479	S.aureus_JH9_02480	S.aureus_RF122_02360
nirC		Nitrite transporter NirC	5	5	1	1	25234	1	22055	824	824	824	S.aureus_COL_02337	S.aureus_ED98_02386	S.aureus_JH1_02481	S.aureus_JH9_02482	S.aureus_RF122_02362
group_1378		hypothetical protein	5	5	1	1	25236	1	22057	467	467	467	S.aureus_COL_02339	S.aureus_ED98_02388	S.aureus_JH1_02483	S.aureus_JH9_02484	S.aureus_RF122_02364
yoeB		Toxin YoeB	5	5	1	1	25238	1	22059	191	266	236	S.aureus_COL_02341	S.aureus_ED98_02390	S.aureus_JH1_02485	S.aureus_JH9_02486	S.aureus_RF122_02366
sdrE		Serine-aspartate repeat-containing protein E precursor	5	5	1	1	5926	1	18692	3341	3500	3437	S.aureus_COL_00590	S.aureus_ED98_00512	S.aureus_JH1_00603	S.aureus_JH9_00602	S.aureus_RF122_00541
hlgB		Gamma-hemolysin component B precursor	5	5	1	1	25252	1	22074	806	977	942	S.aureus_COL_02356	S.aureus_ED98_02405	S.aureus_JH1_02501	S.aureus_JH9_02502	S.aureus_RF122_02382
group_1381		8-amino-7-oxononanoate synthase/2-amino-3-ketobutyrate coenzyme A ligase	5	5	1	1	25255	1	22077	1115	1115	1115	S.aureus_COL_02359	S.aureus_ED98_02408	S.aureus_JH1_02504	S.aureus_JH9_02505	S.aureus_RF122_02385
group_1382		UDP-glucose 4-epimerase	5	5	1	1	25272	1	22097	839	851	848	S.aureus_COL_02376	S.aureus_ED98_02425	S.aureus_JH1_02521	S.aureus_JH9_02522	S.aureus_RF122_02403
group_1383		hypothetical protein	5	5	1	1	25284	1	22109	776	776	776	S.aureus_COL_02387	S.aureus_ED98_02436	S.aureus_JH1_02532	S.aureus_JH9_02533	S.aureus_RF122_02415
group_1385		Plasmid encoded toxin Txe	5	5	1	1	25287	1	22112	266	266	266	S.aureus_COL_02390	S.aureus_ED98_02439	S.aureus_JH1_02535	S.aureus_JH9_02536	S.aureus_RF122_02418
relJ		Antitoxin RelJ	5	5	1	1	25288	1	22113	257	257	257	S.aureus_COL_02391	S.aureus_ED98_02440	S.aureus_JH1_02536	S.aureus_JH9_02537	S.aureus_RF122_02419
oppD_4		Oligopeptide transport ATP-binding protein OppD	5	5	1	1	25294	1	21160	815	815	815	S.aureus_COL_02397	S.aureus_ED98_02447	S.aureus_JH1_02542	S.aureus_JH9_02543	S.aureus_RF122_02425
group_1391		hypothetical protein	5	5	1	1	25314	1	21131	287	287	287	S.aureus_COL_02415	S.aureus_ED98_02466	S.aureus_JH1_02561	S.aureus_JH9_02562	S.aureus_RF122_02443
gtaB		UTP--glucose-1-phosphate uridylyltransferase	5	5	1	1	25330	1	21111	782	866	849	S.aureus_COL_02430	S.aureus_ED98_02483	S.aureus_JH1_02577	S.aureus_JH9_02578	S.aureus_RF122_02452
xylB		Xylulose kinase	5	5	1	1	25335	1	21102	1553	1553	1553	S.aureus_COL_02434	S.aureus_ED98_02488	S.aureus_JH1_02582	S.aureus_JH9_02583	S.aureus_RF122_02455
group_1399		Fusaric acid resistance protein family protein	5	5	1	1	25340	1	21097	1823	2000	1858	S.aureus_COL_02439	S.aureus_ED98_02493	S.aureus_JH1_02587	S.aureus_JH9_02588	S.aureus_RF122_02460
yxlF_4		putative ABC transporter ATP-binding protein YxlF	5	5	1	1	25345	1	21093	695	695	695	S.aureus_COL_02444	S.aureus_ED98_02496	S.aureus_JH1_02590	S.aureus_JH9_02591	S.aureus_RF122_02464
fbp		Fructose-1,6-bisphosphatase class 3	5	5	1	1	25347	1	21090	1964	1964	1964	S.aureus_COL_02447	S.aureus_ED98_02498	S.aureus_JH1_02592	S.aureus_JH9_02593	S.aureus_RF122_02466
group_1402		Acetyltransferase (GNAT) family protein	5	5	1	1	25352	1	21084	284	284	284	S.aureus_COL_02452	S.aureus_ED98_02503	S.aureus_JH1_02597	S.aureus_JH9_02598	S.aureus_RF122_02471
ldhD_1		D-lactate dehydrogenase	5	5	1	1	25355	1	21081	746	992	942	S.aureus_COL_02455	S.aureus_ED98_02506	S.aureus_JH1_02600	S.aureus_JH9_02601	S.aureus_RF122_02474
ybiV		Sugar phosphatase YbiV	5	5	1	1	25356	1	21080	800	800	800	S.aureus_COL_02456	S.aureus_ED98_02507	S.aureus_JH1_02601	S.aureus_JH9_02602	S.aureus_RF122_02475
group_1405		Sortase family protein	5	5	1	1	25360	1	21077	620	620	620	S.aureus_COL_02459	S.aureus_ED98_02510	S.aureus_JH1_02604	S.aureus_JH9_02605	S.aureus_RF122_02478
yicL		putative inner membrane transporter YicL	5	5	1	1	25367	1	21069	740	962	917	S.aureus_COL_02466	S.aureus_ED98_02517	S.aureus_JH1_02611	S.aureus_JH9_02612	S.aureus_RF122_02484
group_1408		Thioredoxin	5	5	1	1	25369	1	21067	344	356	351	S.aureus_COL_02468	S.aureus_ED98_02519	S.aureus_JH1_02613	S.aureus_JH9_02614	S.aureus_RF122_02486
cidA		Holin-like protein CidA	5	5	1	1	25374	1	21062	179	395	351	S.aureus_COL_02473	S.aureus_ED98_02524	S.aureus_JH1_02618	S.aureus_JH9_02619	S.aureus_RF122_02491
clpL		ATP-dependent Clp protease ATP-binding subunit ClpL	5	5	1	1	25385	1	21054	2105	2108	2105	S.aureus_COL_02481	S.aureus_ED98_02531	S.aureus_JH1_02625	S.aureus_JH9_02626	S.aureus_RF122_02499
ydfJ		Membrane protein YdfJ	5	5	1	1	25389	1	21049	2489	2489	2489	S.aureus_COL_02485	S.aureus_ED98_02535	S.aureus_JH1_02629	S.aureus_JH9_02630	S.aureus_RF122_02503
ldhD_2		D-lactate dehydrogenase	5	5	1	1	25396	1	21042	998	1028	1016	S.aureus_COL_02492	S.aureus_ED98_02542	S.aureus_JH1_02636	S.aureus_JH9_02637	S.aureus_RF122_02510
crtQ		4,4'-diaponeurosporenoate glycosyltransferase	5	5	1	1	25400	1	21038	1127	1127	1127	S.aureus_COL_02496	S.aureus_ED98_02546	S.aureus_JH1_02640	S.aureus_JH9_02641	S.aureus_RF122_02514
azoB		NAD(P)H azoreductase	5	5	1	1	25414	1	21024	554	821	767	S.aureus_COL_02508	S.aureus_ED98_02558	S.aureus_JH1_02653	S.aureus_JH9_02654	S.aureus_RF122_02526
group_1416		hypothetical protein	5	5	1	1	25424	1	21015	296	296	296	S.aureus_COL_02517	S.aureus_ED98_02567	S.aureus_JH1_02662	S.aureus_JH9_02663	S.aureus_RF122_02537
group_1418		Fructosamine kinase	5	5	1	1	25427	1	21012	866	866	866	S.aureus_COL_02520	S.aureus_ED98_02570	S.aureus_JH1_02665	S.aureus_JH9_02666	S.aureus_RF122_02540
group_1419		hypothetical protein	5	5	1	1	25429	1	21008	275	275	275	S.aureus_COL_02522	S.aureus_ED98_02572	S.aureus_JH1_02667	S.aureus_JH9_02668	S.aureus_RF122_02542
group_1420		hypothetical protein	5	5	1	1	25431	1	21006	449	449	449	S.aureus_COL_02524	S.aureus_ED98_02575	S.aureus_JH1_02670	S.aureus_JH9_02671	S.aureus_RF122_02544
group_1421		DNA-binding transcriptional regulator EnvR	5	5	1	1	25432	1	21005	587	587	587	S.aureus_COL_02525	S.aureus_ED98_02576	S.aureus_JH1_02671	S.aureus_JH9_02672	S.aureus_RF122_02545
group_1422	fda	Fructose-bisphosphate aldolase class 1	5	5	1	1	25447	1	20992	890	890	890	S.aureus_COL_02536	S.aureus_ED98_02589	S.aureus_JH1_02684	S.aureus_JH9_02685	S.aureus_RF122_02557
group_1423		hypothetical protein	5	5	1	1	25467	1	20970	200	200	200	S.aureus_COL_02556	S.aureus_ED98_02609	S.aureus_JH1_02704	S.aureus_JH9_02705	S.aureus_RF122_02578
group_1424		hypothetical protein	5	5	1	1	25488	1	20950	1895	1907	1904	S.aureus_COL_02577	S.aureus_ED98_02631	S.aureus_JH1_02725	S.aureus_JH9_02726	S.aureus_RF122_02599
gtf2		Glycosyltransferase-stabilizing protein Gtf2	5	5	1	1	25489	1	20949	1358	1400	1366	S.aureus_COL_02578	S.aureus_ED98_02632	S.aureus_JH1_02726	S.aureus_JH9_02727	S.aureus_RF122_02600
group_1426		preprotein translocase subunit SecY	5	5	1	1	25496	1	20940	1046	1211	1178	S.aureus_COL_02584	S.aureus_ED98_02639	S.aureus_JH1_02732	S.aureus_JH9_02733	S.aureus_RF122_02608
msrAB		Peptide methionine sulfoxide reductase msrA/msrB	5	5	1	1	25506	1	20928	476	476	476	S.aureus_COL_02591	S.aureus_ED98_02646	S.aureus_JH1_02739	S.aureus_JH9_02740	S.aureus_RF122_02618
group_1430		putative acetyltransferase	5	5	1	1	25507	1	20927	500	500	500	S.aureus_COL_02592	S.aureus_ED98_02647	S.aureus_JH1_02740	S.aureus_JH9_02741	S.aureus_RF122_02619
lipA_2		Lipase 1 precursor	5	5	1	1	25518	1	20917	2045	2045	2045	S.aureus_COL_02602	S.aureus_ED98_02656	S.aureus_JH1_02749	S.aureus_JH9_02750	S.aureus_RF122_02627
hisH		Imidazole glycerol phosphate synthase subunit HisH	5	5	1	1	25522	1	20912	578	578	578	S.aureus_COL_02606	S.aureus_ED98_02660	S.aureus_JH1_02753	S.aureus_JH9_02754	S.aureus_RF122_02633
hisG		ATP phosphoribosyltransferase	5	5	1	1	25526	1	20908	614	614	614	S.aureus_COL_02610	S.aureus_ED98_02664	S.aureus_JH1_02757	S.aureus_JH9_02758	S.aureus_RF122_02638
group_1434		ATP phosphoribosyltransferase regulatory subunit	5	5	1	1	25527	1	20907	818	857	825	S.aureus_COL_02611	S.aureus_ED98_02665	S.aureus_JH1_02758	S.aureus_JH9_02759	S.aureus_RF122_02639
group_1435		hypothetical protein	5	5	1	1	25529	1	20905	497	497	497	S.aureus_COL_02613	S.aureus_ED98_02667	S.aureus_JH1_02760	S.aureus_JH9_02761	S.aureus_RF122_02641
ykoD_2		Putative HMP/thiamine import ATP-binding protein YkoD	5	5	1	1	25531	1	20903	1712	1712	1712	S.aureus_COL_02615	S.aureus_ED98_02669	S.aureus_JH1_02762	S.aureus_JH9_02763	S.aureus_RF122_02643
group_1437		hypothetical protein	5	5	1	1	25534	1	20900	515	515	515	S.aureus_COL_02618	S.aureus_ED98_02672	S.aureus_JH1_02765	S.aureus_JH9_02766	S.aureus_RF122_02646
group_1438		Lactonase drp35	5	5	1	1	25535	1	20899	974	974	974	S.aureus_COL_02619	S.aureus_ED98_02673	S.aureus_JH1_02766	S.aureus_JH9_02767	S.aureus_RF122_02648
group_1439		putative rhodanese-related sulfurtransferase	5	5	1	1	25537	1	20897	956	956	956	S.aureus_COL_02620	S.aureus_ED98_02674	S.aureus_JH1_02767	S.aureus_JH9_02768	S.aureus_RF122_02649
group_1440		lineage-specific thermal regulator protein	5	5	1	1	25540	1	20894	338	338	338	S.aureus_COL_02623	S.aureus_ED98_02677	S.aureus_JH1_02770	S.aureus_JH9_02771	S.aureus_RF122_02652
group_1441		DinB superfamily protein	5	5	1	1	25541	1	20893	464	464	464	S.aureus_COL_02624	S.aureus_ED98_02678	S.aureus_JH1_02771	S.aureus_JH9_02772	S.aureus_RF122_02653
group_1442		hypothetical protein	5	5	1	1	25544	1	20890	575	575	575	S.aureus_COL_02627	S.aureus_ED98_02681	S.aureus_JH1_02774	S.aureus_JH9_02775	S.aureus_RF122_02656
bceB_3		Bacitracin export permease protein BceB	5	5	1	1	25549	1	20885	1880	1880	1880	S.aureus_COL_02632	S.aureus_ED98_02686	S.aureus_JH1_02779	S.aureus_JH9_02780	S.aureus_RF122_02661
group_1445		hypothetical protein	5	5	1	1	25554	1	20881	380	395	392	S.aureus_COL_02639	S.aureus_ED98_02690	S.aureus_JH1_02783	S.aureus_JH9_02784	S.aureus_RF122_02665
group_1476		Acid shock protein	5	5	1	1	24835	1	21934	422	428	423	S.aureus_COL_02320	S.aureus_ED98_02370	S.aureus_JH1_02465	S.aureus_JH9_02466	S.aureus_RF122_02346
spa		Immunoglobulin G-binding protein A precursor	5	5	1	1	8719	1	25457	500	1526	1211	S.aureus_COL_00087	S.aureus_ED98_00073	S.aureus_JH1_00098	S.aureus_JH9_00098	S.aureus_RF122_00054
glcB_2		PTS system glucoside-specific EIICBA component	5	5	1	1	25371	1	21065	2066	2123	2090	S.aureus_COL_02470	S.aureus_ED98_02521	S.aureus_JH1_02615	S.aureus_JH9_02616	S.aureus_RF122_02488
group_1555	argR_1	Arginine repressor	5	5	1	1	12591	1	4329	452	452	452						S.capitis_00817			S.epidermidis_ATCC_12228_01137	S.epidermidis_RP62A_01037					S.pasteuri_SP1_00098			S.warneri_SG1_01277
arsR		Arsenical resistance operon repressor	5	5	1	1	9661	1	23794	320	320	320						S.capitis_02001			S.epidermidis_ATCC_12228_00129	S.epidermidis_RP62A_02360	S.haemolyticus_JCSC1435_00108	S.haemolyticus_S167_02463
merA		Mercuric reductase	5	5	1	1	5896	1	18724	671	1322	1191	S.aureus_COL_00620	S.aureus_ED98_00542	S.aureus_JH1_00633	S.aureus_JH9_00632	S.aureus_RF122_00571
mutL		DNA mismatch repair protein MutL	5	5	1	1	14101	1	15501	1031	2009	1712	S.aureus_COL_01259	S.aureus_ED98_01240	S.aureus_JH1_01371	S.aureus_JH9_01370	S.aureus_RF122_01195
group_235		sensory histidine kinase DcuS	5	5	1	1	22750	1	20515	695	1292	1167	S.aureus_COL_01966	S.aureus_ED98_02021	S.aureus_JH1_02116	S.aureus_JH9_02117	S.aureus_RF122_01996
rpmG2_2		50S ribosomal protein L33 2	5	5	1	1	12659	1	4364	149	149	149									S.epidermidis_ATCC_12228_01172	S.epidermidis_RP62A_01072	S.haemolyticus_JCSC1435_01376	S.haemolyticus_S167_01209		S.lugdunensis_HKU09-01_01347
group_286		Formate dehydrogenase	5	5	1	1	8792	1	25526	791	1175	1008	S.aureus_COL_00154	S.aureus_ED98_00139	S.aureus_JH1_00162	S.aureus_JH9_00162	S.aureus_RF122_00122
group_28670		Integrase core domain protein	5	5	1	1	18470	1	11122	674	674	674	S.aureus_COL_00029		S.aureus_JH1_00029	S.aureus_JH9_00029						S.epidermidis_RP62A_02454		S.haemolyticus_S167_02502
uhpT		Hexose phosphate transport protein	5	5	1	1	8842	1	25580	1379	1379	1379	S.aureus_COL_00192	S.aureus_ED98_00184	S.aureus_JH1_00207	S.aureus_JH9_00207	S.aureus_RF122_00170
gatD		Galactitol-1-phosphate 5-dehydrogenase	5	5	1	1	8873	1	25611	746	1043	983	S.aureus_COL_00220	S.aureus_ED98_00213	S.aureus_JH1_00235	S.aureus_JH9_00235	S.aureus_RF122_00200
group_293		hypothetical protein	5	5	1	1	8428	1	20047	671	695	677	S.aureus_COL_00321	S.aureus_ED98_00813	S.aureus_JH1_00877	S.aureus_JH9_00876	S.aureus_RF122_01790
group_294		hypothetical protein	5	5	1	1	8979	1	25778	1466	1466	1466	S.aureus_COL_00365	S.aureus_ED98_01950	S.aureus_JH1_01091	S.aureus_JH9_01090	S.aureus_RF122_00274
tatC2		Sec-independent protein translocase protein TatCy	5	5	1	1	9134	1	25230	479	701	599	S.aureus_COL_00395	S.aureus_ED98_00306	S.aureus_JH1_00394	S.aureus_JH9_00394	S.aureus_RF122_00308
clfA		Clumping factor A precursor	5	5	1	1	4501	1	18229	2687	2951	2774	S.aureus_COL_00821	S.aureus_ED98_00733	S.aureus_JH1_00825	S.aureus_JH9_00824	S.aureus_RF122_00771
group_302		hypothetical protein	5	5	1	1	4490	1	18236	269	284	278	S.aureus_COL_00828	S.aureus_ED98_00740	S.aureus_JH1_00832	S.aureus_JH9_00831	S.aureus_RF122_00778
group_308		Nitronate monooxygenase	5	5	1	1	2244	1	20206	464	1067	946	S.aureus_COL_00886	S.aureus_ED98_00863	S.aureus_JH1_00934	S.aureus_JH9_00933	S.aureus_RF122_00816
entA_1		Enterotoxin type A precursor	5	5	1	1	12089	1	16628	188	752	345	S.aureus_COL_01579	S.aureus_ED98_01543	S.aureus_JH1_01671	S.aureus_JH9_01671	S.aureus_RF122_01512
group_315		Fic/DOC family protein	5	5	1	1	12087	1	16630	821	1220	980	S.aureus_COL_01580	S.aureus_ED98_01545	S.aureus_JH1_01673	S.aureus_JH9_01673	S.aureus_RF122_01514
ebh_2		Extracellular matrix-binding protein ebh precursor	5	5	1	1	27995	1	3454	1520	6560	5552	S.aureus_COL_01722	S.aureus_ED98_01708	S.aureus_JH1_01820	S.aureus_JH9_01820	S.aureus_RF122_01658
swrC		Swarming motility protein SwrC	5	5	1	1	24710	1	21806	1739	3167	2881	S.aureus_COL_02197	S.aureus_ED98_02246	S.aureus_JH1_02342	S.aureus_JH9_02343	S.aureus_RF122_02221
group_339		hypothetical protein	5	5	1	1	24838	1	21936	638	914	858	S.aureus_COL_02322	S.aureus_ED98_02372	S.aureus_JH1_02467	S.aureus_JH9_02468	S.aureus_RF122_02348
group_341		hypothetical protein	5	5	1	1	25494	1	20942	767	1553	1395	S.aureus_COL_02583	S.aureus_ED98_02638	S.aureus_JH1_02731	S.aureus_JH9_02732	S.aureus_RF122_02607
sspA		Glutamyl endopeptidase precursor	5	5	1	1	3008	1	24442	353	1028	878	S.aureus_COL_01014	S.aureus_ED98_00991	S.aureus_JH1_01123	S.aureus_JH9_01122	S.aureus_RF122_00948
group_348		Replication protein	5	5	1	1	756	1	1918	164	1004	337			S.aureus_JH1_02796	S.aureus_JH9_02813	S.aureus_RF122_01334						S.haemolyticus_JCSC1435_02666					S.saprophyticus_subsp_02561
dnaA		Chromosomal replication initiator protein DnaA	5	5	1	1	19432	1	9957	1361	1361	1361	S.aureus_COL_00001	S.aureus_ED98_00001	S.aureus_JH1_00001	S.aureus_JH9_00001	S.aureus_RF122_00001
group_3939	dnaN	DNA polymerase III subunit beta	5	5	1	1	19433	1	9958	1133	1133	1133	S.aureus_COL_00002	S.aureus_ED98_00002	S.aureus_JH1_00002	S.aureus_JH9_00002	S.aureus_RF122_00002
group_3940		hypothetical protein	5	5	1	1	19434	1	9959	236	236	236	S.aureus_COL_00003	S.aureus_ED98_00003	S.aureus_JH1_00003	S.aureus_JH9_00003	S.aureus_RF122_00003
recF		DNA replication and repair protein RecF	5	5	1	1	19435	1	9960	1112	1112	1112	S.aureus_COL_00004	S.aureus_ED98_00004	S.aureus_JH1_00004	S.aureus_JH9_00004	S.aureus_RF122_00004
gyrB		DNA gyrase subunit B	5	5	1	1	19436	1	9961	1934	1934	1934	S.aureus_COL_00005	S.aureus_ED98_00005	S.aureus_JH1_00005	S.aureus_JH9_00005	S.aureus_RF122_00005
nnrD		ADP-dependent (S)-NAD(P)H-hydrate dehydratase	5	5	1	1	19438	1	9963	812	812	812	S.aureus_COL_00007	S.aureus_ED98_00007	S.aureus_JH1_00007	S.aureus_JH9_00007	S.aureus_RF122_00007
hutH		Histidine ammonia-lyase	5	5	1	1	19439	1	9964	1514	1514	1514	S.aureus_COL_00008	S.aureus_ED98_00008	S.aureus_JH1_00008	S.aureus_JH9_00008	S.aureus_RF122_00008
serS		Serine--tRNA ligase	5	5	1	1	19440	1	9965	1286	1286	1286	S.aureus_COL_00009	S.aureus_ED98_00009	S.aureus_JH1_00009	S.aureus_JH9_00009	S.aureus_RF122_00009
ygaZ		Inner membrane protein YgaZ	5	5	1	1	19441	1	9966	695	695	695	S.aureus_COL_00010	S.aureus_ED98_00010	S.aureus_JH1_00010	S.aureus_JH9_00010	S.aureus_RF122_00010
group_3947		Branched-chain amino acid transport protein (AzlD)	5	5	1	1	19442	1	9967	329	329	329	S.aureus_COL_00011	S.aureus_ED98_00011	S.aureus_JH1_00011	S.aureus_JH9_00011	S.aureus_RF122_00011
metX		Homoserine O-acetyltransferase	5	5	1	1	19443	1	9968	968	968	968	S.aureus_COL_00012	S.aureus_ED98_00012	S.aureus_JH1_00012	S.aureus_JH9_00012	S.aureus_RF122_00012
group_3949		hypothetical protein	5	5	1	1	19444	1	9969	923	923	923	S.aureus_COL_00013	S.aureus_ED98_00013	S.aureus_JH1_00013	S.aureus_JH9_00013	S.aureus_RF122_00013
nrnA_1		Bifunctional oligoribonuclease and PAP phosphatase NrnA	5	5	1	1	19445	1	9970	1967	1967	1967	S.aureus_COL_00014	S.aureus_ED98_00014	S.aureus_JH1_00014	S.aureus_JH9_00014	S.aureus_RF122_00014
rplI		50S ribosomal protein L9	5	5	1	1	19446	1	9971	446	446	446	S.aureus_COL_00015	S.aureus_ED98_00015	S.aureus_JH1_00015	S.aureus_JH9_00015	S.aureus_RF122_00015
group_3952	purA	Adenylosuccinate synthetase	5	5	1	1	19462	1	9975	1283	1283	1283	S.aureus_COL_00017	S.aureus_ED98_00017	S.aureus_JH1_00017	S.aureus_JH9_00017	S.aureus_RF122_00017
walK		Sensor protein kinase WalK	5	5	1	1	19419	1	11709	1826	1826	1826	S.aureus_COL_00021	S.aureus_ED98_00021	S.aureus_JH1_00021	S.aureus_JH9_00021	S.aureus_RF122_00021
group_3954	yycJ	Putative metallo-hydrolase YycJ	5	5	1	1	19416	1	11706	791	800	798	S.aureus_COL_00024	S.aureus_ED98_00024	S.aureus_JH1_00024	S.aureus_JH9_00024	S.aureus_RF122_00024
rlmH		Ribosomal RNA large subunit methyltransferase H	5	5	1	1	19414	1	11704	479	479	479	S.aureus_COL_00026	S.aureus_ED98_00026	S.aureus_JH1_00026	S.aureus_JH9_00026	S.aureus_RF122_00026
group_3956		hypothetical protein	5	5	1	1	19412	1	11698	1256	1256	1256	S.aureus_COL_00027		S.aureus_JH1_00027	S.aureus_JH9_00027						S.epidermidis_RP62A_02456		S.haemolyticus_S167_02504
group_3957		hypothetical protein	5	5	1	1	19411	1	11123	239	239	239	S.aureus_COL_00028		S.aureus_JH1_00028	S.aureus_JH9_00028						S.epidermidis_RP62A_02455		S.haemolyticus_S167_02503
group_3974		Sulfite exporter TauE/SafE	5	5	1	1	8679	1	25413	755	755	755	S.aureus_COL_00057	S.aureus_ED98_00028	S.aureus_JH1_00072	S.aureus_JH9_00072	S.aureus_RF122_00031
csoR_2		Copper-sensing transcriptional repressor CsoR	5	5	1	1	8680	1	25414	260	260	260	S.aureus_COL_00058	S.aureus_ED98_00029	S.aureus_JH1_00073	S.aureus_JH9_00073	S.aureus_RF122_00032
glpE		Thiosulfate sulfurtransferase GlpE	5	5	1	1	8681	1	25415	1064	1067	1065	S.aureus_COL_00059	S.aureus_ED98_00030	S.aureus_JH1_00074	S.aureus_JH9_00074	S.aureus_RF122_00033
blh		Beta-lactamase hydrolase-like protein	5	5	1	1	8682	1	25416	1334	1334	1334	S.aureus_COL_00060	S.aureus_ED98_00031	S.aureus_JH1_00075	S.aureus_JH9_00075	S.aureus_RF122_00034
fccB		Sulfide dehydrogenase [flavocytochrome c] flavoprotein chain precursor	5	5	1	1	8688	1	25417	1193	1193	1193	S.aureus_COL_00061	S.aureus_ED98_00032	S.aureus_JH1_00076	S.aureus_JH9_00076	S.aureus_RF122_00035
norB_1		Quinolone resistance protein NorB	5	5	1	1	8711	1	25450	1388	1388	1388	S.aureus_COL_00080	S.aureus_ED98_00065	S.aureus_JH1_00091	S.aureus_JH9_00091	S.aureus_RF122_00046
group_3992		Na /Pi-cotransporter	5	5	1	1	8712	1	25451	1667	1667	1667	S.aureus_COL_00081	S.aureus_ED98_00066	S.aureus_JH1_00092	S.aureus_JH9_00092	S.aureus_RF122_00047
eamA		putative amino-acid metabolite efflux pump	5	5	1	1	8714	1	25453	872	872	872	S.aureus_COL_00083	S.aureus_ED98_00068	S.aureus_JH1_00094	S.aureus_JH9_00094	S.aureus_RF122_00049
group_3994		hypothetical protein	5	5	1	1	8716	1	25455	473	473	473	S.aureus_COL_00085	S.aureus_ED98_00070	S.aureus_JH1_00096	S.aureus_JH9_00096	S.aureus_RF122_00051
lctP_1		L-lactate permease	5	5	1	1	8717	1	25456	1592	1592	1592	S.aureus_COL_00086	S.aureus_ED98_00071	S.aureus_JH1_00097	S.aureus_JH9_00097	S.aureus_RF122_00052
sarS		HTH-type transcriptional regulator SarS	5	5	1	1	8720	1	25458	752	752	752	S.aureus_COL_00088	S.aureus_ED98_00075	S.aureus_JH1_00099	S.aureus_JH9_00099	S.aureus_RF122_00055
yfhA		putative siderophore transport system permease protein YfhA	5	5	1	1	8721	1	25459	995	998	997	S.aureus_COL_00089	S.aureus_ED98_00076	S.aureus_JH1_00100	S.aureus_JH9_00100	S.aureus_RF122_00056
yfiZ_1		putative siderophore transport system permease protein YfiZ precursor	5	5	1	1	8722	1	25460	995	995	995	S.aureus_COL_00090	S.aureus_ED98_00077	S.aureus_JH1_00101	S.aureus_JH9_00101	S.aureus_RF122_00057
yfiY		putative siderophore-binding lipoprotein YfiY precursor	5	5	1	1	8723	1	25461	992	992	992	S.aureus_COL_00091	S.aureus_ED98_00078	S.aureus_JH1_00102	S.aureus_JH9_00102	S.aureus_RF122_00058
sbnA		putative siderophore biosynthesis protein SbnA	5	5	1	1	8724	1	25462	980	980	980	S.aureus_COL_00092	S.aureus_ED98_00079	S.aureus_JH1_00103	S.aureus_JH9_00103	S.aureus_RF122_00059
group_4001		alanine dehydrogenase	5	5	1	1	8725	1	25463	1010	1010	1010	S.aureus_COL_00093	S.aureus_ED98_00080	S.aureus_JH1_00104	S.aureus_JH9_00104	S.aureus_RF122_00060
iucC_1		Aerobactin synthase	5	5	1	1	8726	1	25464	1754	1754	1754	S.aureus_COL_00094	S.aureus_ED98_00081	S.aureus_JH1_00105	S.aureus_JH9_00105	S.aureus_RF122_00061
tetA_1		Tetracycline resistance protein, class B	5	5	1	1	8727	1	25465	1172	1172	1172	S.aureus_COL_00095	S.aureus_ED98_00082	S.aureus_JH1_00106	S.aureus_JH9_00106	S.aureus_RF122_00062
garL		5-keto-4-deoxy-D-glucarate aldolase	5	5	1	1	8730	1	25468	776	779	778	S.aureus_COL_00098	S.aureus_ED98_00085	S.aureus_JH1_00109	S.aureus_JH9_00109	S.aureus_RF122_00065
btrK		L-glutamyl-[BtrI acyl-carrier protein] decarboxylase	5	5	1	1	8731	1	25469	1202	1202	1202	S.aureus_COL_00099	S.aureus_ED98_00086	S.aureus_JH1_00110	S.aureus_JH9_00110	S.aureus_RF122_00066
group_4006		ParB-like nuclease domain protein	5	5	1	1	8735	1	25470	764	764	764	S.aureus_COL_00100	S.aureus_ED98_00087	S.aureus_JH1_00111	S.aureus_JH9_00111	S.aureus_RF122_00067
butA		Diacetyl reductase [(S)-acetoin forming]	5	5	1	1	8737	1	25473	776	776	776	S.aureus_COL_00103	S.aureus_ED98_00089	S.aureus_JH1_00113	S.aureus_JH9_00113	S.aureus_RF122_00070
group_4010		UDP-glucose 4-epimerase	5	5	1	1	8738	1	25474	971	971	971	S.aureus_COL_00104	S.aureus_ED98_00090	S.aureus_JH1_00114	S.aureus_JH9_00114	S.aureus_RF122_00071
epsD		Putative glycosyltransferase EpsD	5	5	1	1	8740	1	25476	1166	1166	1166	S.aureus_COL_00106	S.aureus_ED98_00092	S.aureus_JH1_00116	S.aureus_JH9_00116	S.aureus_RF122_00073
group_4012		O-Antigen ligase	5	5	1	1	8741	1	25477	1238	1238	1238	S.aureus_COL_00107	S.aureus_ED98_00093	S.aureus_JH1_00117	S.aureus_JH9_00117	S.aureus_RF122_00074
sodM		Superoxide dismutase [Mn/Fe] 2	5	5	1	1	8743	1	25479	599	599	599	S.aureus_COL_00109	S.aureus_ED98_00095	S.aureus_JH1_00119	S.aureus_JH9_00119	S.aureus_RF122_00076
treR_1		Trehalose operon transcriptional repressor	5	5	1	1	8745	1	25481	740	740	740	S.aureus_COL_00111	S.aureus_ED98_00097	S.aureus_JH1_00121	S.aureus_JH9_00121	S.aureus_RF122_00078
deoD		Purine nucleoside phosphorylase DeoD-type	5	5	1	1	8746	1	25482	707	707	707	S.aureus_COL_00112	S.aureus_ED98_00098	S.aureus_JH1_00122	S.aureus_JH9_00122	S.aureus_RF122_00079
norB_2		Quinolone resistance protein NorB	5	5	1	1	8747	1	25483	1358	1358	1358	S.aureus_COL_00113	S.aureus_ED98_00099	S.aureus_JH1_00123	S.aureus_JH9_00123	S.aureus_RF122_00080
deoB		Phosphopentomutase	5	5	1	1	8750	1	25485	1178	1178	1178	S.aureus_COL_00115	S.aureus_ED98_00101	S.aureus_JH1_00125	S.aureus_JH9_00125	S.aureus_RF122_00082
phnE_1		Phosphate-import permease protein PhnE	5	5	1	1	8751	1	25487	815	815	815	S.aureus_COL_00116	S.aureus_ED98_00102	S.aureus_JH1_00126	S.aureus_JH9_00126	S.aureus_RF122_00085
glnQ		Glutamine transport ATP-binding protein GlnQ	5	5	1	1	8753	1	25489	773	773	773	S.aureus_COL_00118	S.aureus_ED98_00104	S.aureus_JH1_00128	S.aureus_JH9_00128	S.aureus_RF122_00088
phnD		Phosphate-import protein PhnD precursor	5	5	1	1	8754	1	25490	956	956	956	S.aureus_COL_00119	S.aureus_ED98_00105	S.aureus_JH1_00129	S.aureus_JH9_00129	S.aureus_RF122_00089
adhE		Aldehyde-alcohol dehydrogenase	5	5	1	1	8763	1	25497	2609	2609	2609	S.aureus_COL_00126	S.aureus_ED98_00110	S.aureus_JH1_00134	S.aureus_JH9_00134	S.aureus_RF122_00095
cap8A_1		Capsular polysaccharide type 8 biosynthesis protein cap8A	5	5	1	1	8764	1	25498	668	668	668	S.aureus_COL_00127	S.aureus_ED98_00111	S.aureus_JH1_00135	S.aureus_JH9_00135	S.aureus_RF122_00096
ywqD_1		Tyrosine-protein kinase YwqD	5	5	1	1	8765	1	25499	686	686	686	S.aureus_COL_00128	S.aureus_ED98_00112	S.aureus_JH1_00136	S.aureus_JH9_00136	S.aureus_RF122_00097
ywqE_1		Tyrosine-protein phosphatase YwqE	5	5	1	1	8766	1	25500	764	764	764	S.aureus_COL_00129	S.aureus_ED98_00113	S.aureus_JH1_00137	S.aureus_JH9_00137	S.aureus_RF122_00098
pglF		UDP-N-acetyl-alpha-D-glucosamine C6 dehydratase	5	5	1	1	8767	1	25501	1823	1823	1823	S.aureus_COL_00130	S.aureus_ED98_00114	S.aureus_JH1_00138	S.aureus_JH9_00138	S.aureus_RF122_00099
capD		UDP-glucose 4-epimerase	5	5	1	1	8768	1	25502	1028	1028	1028	S.aureus_COL_00131	S.aureus_ED98_00115	S.aureus_JH1_00139	S.aureus_JH9_00139	S.aureus_RF122_00100
fcl		GDP-L-fucose synthase	5	5	1	1	8769	1	25503	1109	1109	1109	S.aureus_COL_00132	S.aureus_ED98_00116	S.aureus_JH1_00140	S.aureus_JH9_00140	S.aureus_RF122_00101
wbpI		UDP-2,3-diacetamido-2,3-dideoxy-D-glucuronate 2-epimerase	5	5	1	1	8770	1	25504	1124	1124	1124	S.aureus_COL_00133	S.aureus_ED98_00117	S.aureus_JH1_00141	S.aureus_JH9_00141	S.aureus_RF122_00102
group_4035		putative glycosyl transferase	5	5	1	1	8775	1	25509	1205	1205	1205	S.aureus_COL_00138	S.aureus_ED98_00122	S.aureus_JH1_00146	S.aureus_JH9_00146	S.aureus_RF122_00107
epsL		putative sugar transferase EpsL	5	5	1	1	8776	1	25510	557	557	557	S.aureus_COL_00139	S.aureus_ED98_00123	S.aureus_JH1_00147	S.aureus_JH9_00147	S.aureus_RF122_00108
wbpA		UDP-N-acetyl-D-glucosamine 6-dehydrogenase	5	5	1	1	8778	1	25512	1262	1262	1262	S.aureus_COL_00141	S.aureus_ED98_00125	S.aureus_JH1_00149	S.aureus_JH9_00149	S.aureus_RF122_00110
mnaA_1		UDP-N-acetylglucosamine 2-epimerase	5	5	1	1	8779	1	25513	1145	1145	1145	S.aureus_COL_00142	S.aureus_ED98_00126	S.aureus_JH1_00150	S.aureus_JH9_00150	S.aureus_RF122_00111
aldA		Putative aldehyde dehydrogenase AldA	5	5	1	1	8782	1	25516	1487	1487	1487	S.aureus_COL_00145	S.aureus_ED98_00129	S.aureus_JH1_00153	S.aureus_JH9_00153	S.aureus_RF122_00114
czcD_1		Cadmium, cobalt and zinc/H( )-K( ) antiporter	5	5	1	1	8783	1	25517	959	959	959	S.aureus_COL_00146	S.aureus_ED98_00130	S.aureus_JH1_00154	S.aureus_JH9_00154	S.aureus_RF122_00115
group_4041		hypothetical protein	5	5	1	1	8784	1	25518	203	203	203	S.aureus_COL_00147	S.aureus_ED98_00131	S.aureus_JH1_00155	S.aureus_JH9_00155	S.aureus_RF122_00116
group_4042		hypothetical protein	5	5	1	1	8785	1	25519	512	512	512	S.aureus_COL_00148	S.aureus_ED98_00132	S.aureus_JH1_00156	S.aureus_JH9_00156	S.aureus_RF122_00117
group_4043		hypothetical protein	5	5	1	1	8789	1	25523	1034	1034	1034	S.aureus_COL_00152	S.aureus_ED98_00136	S.aureus_JH1_00160	S.aureus_JH9_00160	S.aureus_RF122_00121
psf-1		4'-phosphopantetheinyl transferase psf-1	5	5	1	1	8795	1	25529	644	644	644	S.aureus_COL_00157	S.aureus_ED98_00142	S.aureus_JH1_00165	S.aureus_JH9_00165	S.aureus_RF122_00125
rocD2_1		Ornithine aminotransferase 2	5	5	1	1	8800	1	25535	1184	1184	1184	S.aureus_COL_00162	S.aureus_ED98_00147	S.aureus_JH1_00170	S.aureus_JH9_00170	S.aureus_RF122_00131
brnQ_1		Branched-chain amino acid transport system 2 carrier protein	5	5	1	1	8802	1	25536	1349	1355	1351	S.aureus_COL_00163	S.aureus_ED98_00148	S.aureus_JH1_00171	S.aureus_JH9_00171	S.aureus_RF122_00132
ptsG_1		PTS system glucose-specific EIICBA component	5	5	1	1	8806	1	25541	2045	2045	2045	S.aureus_COL_00166	S.aureus_ED98_00151	S.aureus_JH1_00174	S.aureus_JH9_00174	S.aureus_RF122_00136
group_4051		hypothetical protein	5	5	1	1	8807	1	25542	1034	1055	1050	S.aureus_COL_00167	S.aureus_ED98_00152	S.aureus_JH1_00175	S.aureus_JH9_00175	S.aureus_RF122_00137
murQ		N-acetylmuramic acid 6-phosphate etherase	5	5	1	1	8808	1	25543	896	896	896	S.aureus_COL_00168	S.aureus_ED98_00153	S.aureus_JH1_00176	S.aureus_JH9_00176	S.aureus_RF122_00138
group_4053		PTS system EIIBC component	5	5	1	1	8809	1	25544	1454	1454	1454	S.aureus_COL_00169	S.aureus_ED98_00154	S.aureus_JH1_00177	S.aureus_JH9_00177	S.aureus_RF122_00139
ybbH_1		putative HTH-type transcriptional regulator YbbH	5	5	1	1	8810	1	25545	878	878	878	S.aureus_COL_00170	S.aureus_ED98_00155	S.aureus_JH1_00178	S.aureus_JH9_00178	S.aureus_RF122_00140
group_4055	hsdR	Type-1 restriction enzyme R protein	5	5	1	1	8812	1	25550	2789	2789	2789	S.aureus_COL_00172	S.aureus_ED98_00157	S.aureus_JH1_00180	S.aureus_JH9_00180	S.aureus_RF122_00142
gsiC_1		Glutathione transport system permease protein GsiC	5	5	1	1	8826	1	25563	1433	1433	1433	S.aureus_COL_00177	S.aureus_ED98_00169	S.aureus_JH1_00192	S.aureus_JH9_00192	S.aureus_RF122_00156
group_4060		Bacterial extracellular solute-binding proteins, family 5 Middle	5	5	1	1	8829	1	25567	1775	1775	1775	S.aureus_COL_00179	S.aureus_ED98_00171	S.aureus_JH1_00194	S.aureus_JH9_00194	S.aureus_RF122_00158
azoR		FMN-dependent NADH-azoreductase	5	5	1	1	8832	1	25570	626	626	626	S.aureus_COL_00182	S.aureus_ED98_00174	S.aureus_JH1_00197	S.aureus_JH9_00197	S.aureus_RF122_00160
ugpC		sn-glycerol-3-phosphate import ATP-binding protein UgpC	5	5	1	1	8834	1	25572	1097	1097	1097	S.aureus_COL_00184	S.aureus_ED98_00176	S.aureus_JH1_00199	S.aureus_JH9_00199	S.aureus_RF122_00162
cycB		Cyclodextrin-binding protein precursor	5	5	1	1	8835	1	25573	1271	1271	1271	S.aureus_COL_00185	S.aureus_ED98_00177	S.aureus_JH1_00200	S.aureus_JH9_00200	S.aureus_RF122_00163
malF		Maltose transport system permease protein MalF	5	5	1	1	8836	1	25574	1268	1268	1268	S.aureus_COL_00186	S.aureus_ED98_00178	S.aureus_JH1_00201	S.aureus_JH9_00201	S.aureus_RF122_00164
malG		Maltose transport system permease protein MalG	5	5	1	1	8837	1	25575	839	839	839	S.aureus_COL_00187	S.aureus_ED98_00179	S.aureus_JH1_00202	S.aureus_JH9_00202	S.aureus_RF122_00165
ycjS_2		putative oxidoreductase YcjS	5	5	1	1	8839	1	25577	1040	1040	1040	S.aureus_COL_00189	S.aureus_ED98_00181	S.aureus_JH1_00204	S.aureus_JH9_00204	S.aureus_RF122_00167
iolE		Inosose dehydratase	5	5	1	1	8840	1	25578	968	968	968	S.aureus_COL_00190	S.aureus_ED98_00182	S.aureus_JH1_00205	S.aureus_JH9_00205	S.aureus_RF122_00168
group_4069		Isoprenylcysteine carboxyl methyltransferase (ICMT) family protein	5	5	1	1	8841	1	25579	494	494	494	S.aureus_COL_00191	S.aureus_ED98_00183	S.aureus_JH1_00206	S.aureus_JH9_00206	S.aureus_RF122_00169
group_4070		putative response regulatory protein	5	5	1	1	8843	1	25581	758	758	758	S.aureus_COL_00193	S.aureus_ED98_00185	S.aureus_JH1_00208	S.aureus_JH9_00208	S.aureus_RF122_00171
group_4071		putative sensor-like histidine kinase	5	5	1	1	8844	1	25582	1556	1556	1556	S.aureus_COL_00194	S.aureus_ED98_00186	S.aureus_JH1_00209	S.aureus_JH9_00209	S.aureus_RF122_00172
pflB		Formate acetyltransferase	5	5	1	1	8846	1	25584	2249	2249	2249	S.aureus_COL_00196	S.aureus_ED98_00188	S.aureus_JH1_00211	S.aureus_JH9_00211	S.aureus_RF122_00174
pflA		Pyruvate formate-lyase-activating enzyme	5	5	1	1	8847	1	25585	755	755	755	S.aureus_COL_00197	S.aureus_ED98_00189	S.aureus_JH1_00212	S.aureus_JH9_00212	S.aureus_RF122_00175
ugpQ_2		Glycerophosphoryl diester phosphodiesterase	5	5	1	1	8848	1	25586	1763	1763	1763	S.aureus_COL_00198	S.aureus_ED98_00190	S.aureus_JH1_00213	S.aureus_JH9_00213	S.aureus_RF122_00176
fadA		3-ketoacyl-CoA thiolase	5	5	1	1	8852	1	25590	1184	1184	1184	S.aureus_COL_00201	S.aureus_ED98_00193	S.aureus_JH1_00216	S.aureus_JH9_00216	S.aureus_RF122_00179
fadN		putative 3-hydroxyacyl-CoA dehydrogenase	5	5	1	1	8853	1	25591	2261	2261	2261	S.aureus_COL_00202	S.aureus_ED98_00194	S.aureus_JH1_00217	S.aureus_JH9_00217	S.aureus_RF122_00180
lcfB		Long-chain-fatty-acid--CoA ligase	5	5	1	1	8856	1	25593	1505	1505	1505	S.aureus_COL_00204	S.aureus_ED98_00196	S.aureus_JH1_00219	S.aureus_JH9_00219	S.aureus_RF122_00183
ydiF		Acetate CoA-transferase YdiF	5	5	1	1	8857	1	25594	1562	1562	1562	S.aureus_COL_00205	S.aureus_ED98_00197	S.aureus_JH1_00220	S.aureus_JH9_00220	S.aureus_RF122_00184
group_4080		hypothetical protein	5	5	1	1	8858	1	25595	1229	1229	1229	S.aureus_COL_00206	S.aureus_ED98_00198	S.aureus_JH1_00221	S.aureus_JH9_00221	S.aureus_RF122_00185
gsiB		Glutathione-binding protein GsiB precursor	5	5	1	1	8859	1	25596	1475	1475	1475	S.aureus_COL_00207	S.aureus_ED98_00199	S.aureus_JH1_00222	S.aureus_JH9_00222	S.aureus_RF122_00186
group_4082		hypothetical protein	5	5	1	1	8861	1	25598	173	173	173	S.aureus_COL_00209	S.aureus_ED98_00201	S.aureus_JH1_00224	S.aureus_JH9_00224	S.aureus_RF122_00188
hmp		Flavohemoprotein	5	5	1	1	8862	1	25599	1145	1145	1145	S.aureus_COL_00210	S.aureus_ED98_00202	S.aureus_JH1_00225	S.aureus_JH9_00225	S.aureus_RF122_00189
ldhA		L-lactate dehydrogenase 1	5	5	1	1	8863	1	25600	953	953	953	S.aureus_COL_00211	S.aureus_ED98_00203	S.aureus_JH1_00226	S.aureus_JH9_00226	S.aureus_RF122_00190
rihA		Pyrimidine-specific ribonucleoside hydrolase RihA	5	5	1	1	8866	1	25603	935	935	935	S.aureus_COL_00213	S.aureus_ED98_00205	S.aureus_JH1_00228	S.aureus_JH9_00228	S.aureus_RF122_00192
fruA_1		PTS system fructose-specific EIIABC component	5	5	1	1	8868	1	25605	467	467	467	S.aureus_COL_00215	S.aureus_ED98_00207	S.aureus_JH1_00230	S.aureus_JH9_00230	S.aureus_RF122_00195
gatC_1		Galactitol permease IIC component	5	5	1	1	8870	1	25607	1259	1259	1259	S.aureus_COL_00217	S.aureus_ED98_00209	S.aureus_JH1_00232	S.aureus_JH9_00232	S.aureus_RF122_00197
group_4088		D-arabitol-phosphate dehydrogenase	5	5	1	1	8871	1	25608	1055	1055	1055	S.aureus_COL_00218	S.aureus_ED98_00210	S.aureus_JH1_00233	S.aureus_JH9_00233	S.aureus_RF122_00198
ispD1		2-C-methyl-D-erythritol 4-phosphate cytidylyltransferase 1	5	5	1	1	8874	1	25612	716	716	716	S.aureus_COL_00221	S.aureus_ED98_00214	S.aureus_JH1_00236	S.aureus_JH9_00236	S.aureus_RF122_00201
tagB_1		Putative CDP-glycerol:glycerophosphate glycerophosphotransferase	5	5	1	1	8876	1	25614	1694	1694	1694	S.aureus_COL_00223	S.aureus_ED98_00216	S.aureus_JH1_00238	S.aureus_JH9_00238	S.aureus_RF122_00203
tagF		CDP-glycerol:poly(glycerophosphate) glycerophosphotransferase	5	5	1	1	8877	1	25615	1169	1169	1169	S.aureus_COL_00224	S.aureus_ED98_00217	S.aureus_JH1_00239	S.aureus_JH9_00239	S.aureus_RF122_00204
ispD2		2-C-methyl-D-erythritol 4-phosphate cytidylyltransferase 2	5	5	1	1	8878	1	25616	716	716	716	S.aureus_COL_00225	S.aureus_ED98_00218	S.aureus_JH1_00240	S.aureus_JH9_00240	S.aureus_RF122_00205
gutB		Sorbitol dehydrogenase	5	5	1	1	8879	1	25617	1025	1025	1025	S.aureus_COL_00226	S.aureus_ED98_00219	S.aureus_JH1_00241	S.aureus_JH9_00241	S.aureus_RF122_00206
tagB_2		Putative CDP-glycerol:glycerophosphate glycerophosphotransferase	5	5	1	1	8880	1	25618	1688	1688	1688	S.aureus_COL_00227	S.aureus_ED98_00220	S.aureus_JH1_00242	S.aureus_JH9_00242	S.aureus_RF122_00207
ypdA		Sensor histidine kinase YpdA	5	5	1	1	8883	1	25621	1754	1754	1754	S.aureus_COL_00230	S.aureus_ED98_00223	S.aureus_JH1_00245	S.aureus_JH9_00245	S.aureus_RF122_00210
lytR_1		Sensory transduction protein LytR	5	5	1	1	8884	1	25622	740	740	740	S.aureus_COL_00231	S.aureus_ED98_00224	S.aureus_JH1_00246	S.aureus_JH9_00246	S.aureus_RF122_00211
lrgA		Antiholin-like protein LrgA	5	5	1	1	8885	1	25623	437	437	437	S.aureus_COL_00232	S.aureus_ED98_00225	S.aureus_JH1_00247	S.aureus_JH9_00247	S.aureus_RF122_00212
lrgB		Antiholin-like protein LrgB	5	5	1	1	8886	1	25624	701	701	701	S.aureus_COL_00233	S.aureus_ED98_00226	S.aureus_JH1_00248	S.aureus_JH9_00248	S.aureus_RF122_00213
yydK		putative HTH-type transcriptional regulator YydK	5	5	1	1	8887	1	25625	704	704	704	S.aureus_COL_00234	S.aureus_ED98_00227	S.aureus_JH1_00249	S.aureus_JH9_00249	S.aureus_RF122_00214
bglA		Aryl-phospho-beta-D-glucosidase BglA	5	5	1	1	8889	1	25627	1412	1436	1431	S.aureus_COL_00236	S.aureus_ED98_00229	S.aureus_JH1_00251	S.aureus_JH9_00251	S.aureus_RF122_00216
rebM		Demethylrebeccamycin-D-glucose O-methyltransferase	5	5	1	1	8890	1	25628	761	761	761	S.aureus_COL_00237	S.aureus_ED98_00230	S.aureus_JH1_00252	S.aureus_JH9_00252	S.aureus_RF122_00217
rbsD		D-ribose pyranase	5	5	1	1	8892	1	25630	404	404	404	S.aureus_COL_00239	S.aureus_ED98_00232	S.aureus_JH1_00254	S.aureus_JH9_00254	S.aureus_RF122_00219
glcU_1		putative glucose uptake protein GlcU	5	5	1	1	8893	1	25631	881	881	881	S.aureus_COL_00240	S.aureus_ED98_00233	S.aureus_JH1_00255	S.aureus_JH9_00255	S.aureus_RF122_00220
lytM_2		Glycyl-glycine endopeptidase LytM precursor	5	5	1	1	8899	1	25636	950	950	950	S.aureus_COL_00246	S.aureus_ED98_00238	S.aureus_JH1_00260	S.aureus_JH9_00260	S.aureus_RF122_00225
yxlF_1		putative ABC transporter ATP-binding protein YxlF	5	5	1	1	8900	1	25637	659	659	659	S.aureus_COL_00247	S.aureus_ED98_00239	S.aureus_JH1_00261	S.aureus_JH9_00261	S.aureus_RF122_00226
group_4106		ABC-2 family transporter protein	5	5	1	1	8901	1	25638	920	920	920	S.aureus_COL_00248	S.aureus_ED98_00240	S.aureus_JH1_00262	S.aureus_JH9_00262	S.aureus_RF122_00227
group_4107		hypothetical protein	5	5	1	1	8904	1	25640	1520	1523	1522	S.aureus_COL_00250	S.aureus_ED98_00242	S.aureus_JH1_00264	S.aureus_JH9_00264	S.aureus_RF122_00229
esxA		Virulence factor EsxA	5	5	1	1	8906	1	25646	293	293	293	S.aureus_COL_00254	S.aureus_ED98_00244	S.aureus_JH1_00266	S.aureus_JH9_00266	S.aureus_RF122_00234
group_4110		ABC-2 family transporter protein	5	5	1	1	8907	1	25647	3029	3029	3029	S.aureus_COL_00255	S.aureus_ED98_00245	S.aureus_JH1_00267	S.aureus_JH9_00267	S.aureus_RF122_00235
group_4111		YukD	5	5	1	1	8909	1	25649	242	242	242	S.aureus_COL_00257	S.aureus_ED98_00247	S.aureus_JH1_00269	S.aureus_JH9_00269	S.aureus_RF122_00237
group_4112		putative membrane protein essB	5	5	1	1	8910	1	25650	1334	1334	1334	S.aureus_COL_00258	S.aureus_ED98_00248	S.aureus_JH1_00270	S.aureus_JH9_00270	S.aureus_RF122_00238
eccCa1		ESX-1 secretion system protein EccCa1	5	5	1	1	8911	1	25651	4439	4439	4439	S.aureus_COL_00259	S.aureus_ED98_00249	S.aureus_JH1_00271	S.aureus_JH9_00271	S.aureus_RF122_00239
group_4114		Virulence factor EsxB	5	5	1	1	8913	1	25653	314	314	314	S.aureus_COL_00261	S.aureus_ED98_00251	S.aureus_JH1_00273	S.aureus_JH9_00273	S.aureus_RF122_00241
group_4129		hypothetical protein	5	5	1	1	8935	1	25681	374	374	374	S.aureus_COL_00282	S.aureus_ED98_00264	S.aureus_JH1_00286	S.aureus_JH9_00286	S.aureus_RF122_00253
focA		putative formate transporter 1	5	5	1	1	8937	1	25683	821	824	823	S.aureus_COL_00284	S.aureus_ED98_00266	S.aureus_JH1_00288	S.aureus_JH9_00288	S.aureus_RF122_00255
hel		Lipoprotein E precursor	5	5	1	1	8939	1	25685	890	890	890	S.aureus_COL_00286	S.aureus_ED98_00268	S.aureus_JH1_00290	S.aureus_JH9_00290	S.aureus_RF122_00257
group_4132		FtsX-like permease family protein	5	5	1	1	8940	1	25686	1049	1049	1049	S.aureus_COL_00287	S.aureus_ED98_00269	S.aureus_JH1_00291	S.aureus_JH9_00291	S.aureus_RF122_00258
hrtA_1		Putative hemin import ATP-binding protein HrtA	5	5	1	1	8941	1	25687	677	677	677	S.aureus_COL_00288	S.aureus_ED98_00270	S.aureus_JH1_00292	S.aureus_JH9_00292	S.aureus_RF122_00259
group_4134		hypothetical protein	5	5	1	1	8942	1	25688	1031	1031	1031	S.aureus_COL_00289	S.aureus_ED98_00271	S.aureus_JH1_00293	S.aureus_JH9_00293	S.aureus_RF122_00260
psuK		Pseudouridine kinase	5	5	1	1	8943	1	25689	1118	1118	1118	S.aureus_COL_00290	S.aureus_ED98_00272	S.aureus_JH1_00294	S.aureus_JH9_00294	S.aureus_RF122_00261
nupC_1		Nucleoside permease NupC	5	5	1	1	8945	1	25691	1220	1220	1220	S.aureus_COL_00292	S.aureus_ED98_00274	S.aureus_JH1_00296	S.aureus_JH9_00296	S.aureus_RF122_00263
sglT		Sodium/glucose cotransporter	5	5	1	1	8946	1	25692	1532	1532	1532	S.aureus_COL_00293	S.aureus_ED98_00275	S.aureus_JH1_00297	S.aureus_JH9_00297	S.aureus_RF122_00264
nanA		N-acetylneuraminate lyase	5	5	1	1	8947	1	25693	881	881	881	S.aureus_COL_00294	S.aureus_ED98_00276	S.aureus_JH1_00298	S.aureus_JH9_00298	S.aureus_RF122_00265
bglK		Beta-glucoside kinase	5	5	1	1	8948	1	25694	860	860	860	S.aureus_COL_00295	S.aureus_ED98_00277	S.aureus_JH1_00299	S.aureus_JH9_00299	S.aureus_RF122_00266
ybbH_2		putative HTH-type transcriptional regulator YbbH	5	5	1	1	8949	1	25695	800	800	800	S.aureus_COL_00296	S.aureus_ED98_00278	S.aureus_JH1_00300	S.aureus_JH9_00300	S.aureus_RF122_00267
nanE		Putative N-acetylmannosamine-6-phosphate 2-epimerase	5	5	1	1	8950	1	25696	668	668	668	S.aureus_COL_00297	S.aureus_ED98_00279	S.aureus_JH1_00301	S.aureus_JH9_00301	S.aureus_RF122_00268
ylbJ		Sporulation integral membrane protein YlbJ	5	5	1	1	8951	1	25697	1361	1361	1361	S.aureus_COL_00298	S.aureus_ED98_00280	S.aureus_JH1_00302	S.aureus_JH9_00302	S.aureus_RF122_00269
dus		putative tRNA-dihydrouridine synthase	5	5	1	1	8689	1	25418	452	986	879	S.aureus_COL_00056	S.aureus_ED98_00033	S.aureus_JH1_00077	S.aureus_JH9_00077	S.aureus_RF122_00036
gcvH_1		Glycine cleavage system H protein	5	5	1	1	9112	1	25252	332	332	332	S.aureus_COL_00374	S.aureus_ED98_00285	S.aureus_JH1_00373	S.aureus_JH9_00373	S.aureus_RF122_00288
ulaA		Ascorbate-specific permease IIC component UlaA	5	5	1	1	9117	1	25247	1346	1346	1346	S.aureus_COL_00379	S.aureus_ED98_00290	S.aureus_JH1_00378	S.aureus_JH9_00378	S.aureus_RF122_00292
group_4190		PTS system ascorbate-specific transporter subunits IICB	5	5	1	1	9118	1	25246	284	284	284	S.aureus_COL_00380	S.aureus_ED98_00291	S.aureus_JH1_00379	S.aureus_JH9_00379	S.aureus_RF122_00293
cmtB		Mannitol-specific cryptic phosphotransferase enzyme IIA component	5	5	1	1	9119	1	25245	443	443	443	S.aureus_COL_00381	S.aureus_ED98_00292	S.aureus_JH1_00380	S.aureus_JH9_00380	S.aureus_RF122_00294
group_4192		transcriptional regulator SlyA	5	5	1	1	9121	1	25243	419	419	419	S.aureus_COL_00383	S.aureus_ED98_00294	S.aureus_JH1_00382	S.aureus_JH9_00382	S.aureus_RF122_00296
glpT		Glycerol-3-phosphate transporter	5	5	1	1	9125	1	25239	1358	1358	1358	S.aureus_COL_00386	S.aureus_ED98_00297	S.aureus_JH1_00385	S.aureus_JH9_00385	S.aureus_RF122_00299
luxA		Alkanal monooxygenase alpha chain	5	5	1	1	9127	1	25237	1061	1061	1061	S.aureus_COL_00388	S.aureus_ED98_00299	S.aureus_JH1_00387	S.aureus_JH9_00387	S.aureus_RF122_00301
group_4196		NAD(P)H-dependent FAD/FMN reductase	5	5	1	1	9128	1	25236	566	566	566	S.aureus_COL_00389	S.aureus_ED98_00300	S.aureus_JH1_00388	S.aureus_JH9_00388	S.aureus_RF122_00302
group_4197		hypothetical protein	5	5	1	1	9129	1	25235	995	995	995	S.aureus_COL_00390	S.aureus_ED98_00301	S.aureus_JH1_00389	S.aureus_JH9_00389	S.aureus_RF122_00303
efeM		putative iron uptake system component EfeM precursor	5	5	1	1	9131	1	25233	854	854	854	S.aureus_COL_00392	S.aureus_ED98_00303	S.aureus_JH1_00391	S.aureus_JH9_00391	S.aureus_RF122_00305
tatAy		Sec-independent protein translocase protein TatAy	5	5	1	1	9135	1	25229	215	215	215	S.aureus_COL_00396	S.aureus_ED98_00307	S.aureus_JH1_00395	S.aureus_JH9_00395	S.aureus_RF122_00309
group_4201		hypothetical protein	5	5	1	1	9140	1	25222	629	629	629	S.aureus_COL_00401	S.aureus_ED98_00312	S.aureus_JH1_00400	S.aureus_JH9_00400	S.aureus_RF122_00314
group_4202		putative acetyl-CoA acyltransferase	5	5	1	1	9142	1	25220	1181	1181	1181	S.aureus_COL_00403	S.aureus_ED98_00314	S.aureus_JH1_00402	S.aureus_JH9_00402	S.aureus_RF122_00316
kynB		Kynurenine formamidase	5	5	1	1	9143	1	25219	752	752	752	S.aureus_COL_00404	S.aureus_ED98_00315	S.aureus_JH1_00403	S.aureus_JH9_00403	S.aureus_RF122_00317
metE		5-methyltetrahydropteroyltriglutamate--homocysteine methyltransferase	5	5	1	1	9144	1	25218	2228	2228	2228	S.aureus_COL_00405	S.aureus_ED98_00316	S.aureus_JH1_00404	S.aureus_JH9_00404	S.aureus_RF122_00318
yitJ		Bifunctional homocysteine S-methyltransferase/5,10-methylenetetrahydrofolate reductase	5	5	1	1	9145	1	25217	1841	1841	1841	S.aureus_COL_00406	S.aureus_ED98_00317	S.aureus_JH1_00405	S.aureus_JH9_00405	S.aureus_RF122_00319
metC		Cystathionine beta-lyase MetC	5	5	1	1	9146	1	25216	1160	1160	1160	S.aureus_COL_00407	S.aureus_ED98_00318	S.aureus_JH1_00406	S.aureus_JH9_00406	S.aureus_RF122_00320
spo0C		Chromosome-partitioning protein Spo0J	5	5	1	1	9148	1	25214	845	845	845	S.aureus_COL_00409	S.aureus_ED98_00320	S.aureus_JH1_00408	S.aureus_JH9_00408	S.aureus_RF122_00322
ychF		Ribosome-binding ATPase YchF	5	5	1	1	9151	1	25211	1097	1097	1097	S.aureus_COL_00412	S.aureus_ED98_00323	S.aureus_JH1_00411	S.aureus_JH9_00411	S.aureus_RF122_00325
group_4209		hypothetical protein	5	5	1	1	9152	1	25210	191	191	191	S.aureus_COL_00413	S.aureus_ED98_00324	S.aureus_JH1_00412	S.aureus_JH9_00412	S.aureus_RF122_00326
plc		1-phosphatidylinositol phosphodiesterase precursor	5	5	1	1	8703	1	25430	986	986	986	S.aureus_COL_00072	S.aureus_ED98_00038	S.aureus_JH1_00083	S.aureus_JH9_00083	S.aureus_RF122_00041
group_4210	rpsF	30S ribosomal protein S6	5	5	1	1	9153	1	25209	296	296	296	S.aureus_COL_00414	S.aureus_ED98_00325	S.aureus_JH1_00413	S.aureus_JH9_00413	S.aureus_RF122_00327
group_4211	ssb_2	Single-stranded DNA-binding protein ssb	5	5	1	1	9154	1	25208	503	503	503	S.aureus_COL_00415	S.aureus_ED98_00326	S.aureus_JH1_00414	S.aureus_JH9_00414	S.aureus_RF122_00328
group_4212		Abi-like protein	5	5	1	1	26058	1	7913	974	974	974	S.aureus_COL_00417	S.aureus_ED98_00328	S.aureus_JH1_00416	S.aureus_JH9_00416	S.aureus_RF122_00330
group_4215		Peptidase propeptide and YPEB domain protein	5	5	1	1	26061	1	7916	572	572	572	S.aureus_COL_00421	S.aureus_ED98_00331	S.aureus_JH1_00419	S.aureus_JH9_00419	S.aureus_RF122_00333
group_4216		hypothetical protein	5	5	1	1	26062	1	7917	263	263	263	S.aureus_COL_00422	S.aureus_ED98_00332	S.aureus_JH1_00420	S.aureus_JH9_00420	S.aureus_RF122_00334
group_4218		hypothetical protein	5	5	1	1	26067	1	7921	626	626	626	S.aureus_COL_00426	S.aureus_ED98_00337	S.aureus_JH1_00425	S.aureus_JH9_00425	S.aureus_RF122_00339
group_422		Oleate hydratase	5	5	1	1	8713	1	25452	1775	1775	1775	S.aureus_COL_00082	S.aureus_ED98_00067	S.aureus_JH1_00093	S.aureus_JH9_00093	S.aureus_RF122_00048
ahpF		Alkyl hydroperoxide reductase subunit F	5	5	1	1	26070	1	7923	1523	1523	1523	S.aureus_COL_00428	S.aureus_ED98_00339	S.aureus_JH1_00427	S.aureus_JH9_00427	S.aureus_RF122_00341
group_4221	ahpC	Alkyl hydroperoxide reductase subunit C	5	5	1	1	26071	1	7924	569	569	569	S.aureus_COL_00429	S.aureus_ED98_00340	S.aureus_JH1_00428	S.aureus_JH9_00428	S.aureus_RF122_00342
tcyP		L-cystine uptake protein TcyP	5	5	1	1	26073	1	7926	1388	1388	1388	S.aureus_COL_00431	S.aureus_ED98_00342	S.aureus_JH1_00430	S.aureus_JH9_00430	S.aureus_RF122_00344
group_4223		hypothetical protein	5	5	1	1	26075	1	7928	662	662	662	S.aureus_COL_00433	S.aureus_ED98_00344	S.aureus_JH1_00432	S.aureus_JH9_00432	S.aureus_RF122_00346
pucK		Uric acid permease PucK	5	5	1	1	26078	1	7931	1268	1268	1268	S.aureus_COL_00436	S.aureus_ED98_00347	S.aureus_JH1_00435	S.aureus_JH9_00435	S.aureus_RF122_00349
guaB		Inosine-5'-monophosphate dehydrogenase	5	5	1	1	26079	1	7932	1466	1466	1466	S.aureus_COL_00437	S.aureus_ED98_00348	S.aureus_JH1_00436	S.aureus_JH9_00436	S.aureus_RF122_00350
norG		HTH-type transcriptional regulator NorG	5	5	1	1	8715	1	25454	1328	1397	1355	S.aureus_COL_00084	S.aureus_ED98_00069	S.aureus_JH1_00095	S.aureus_JH9_00095	S.aureus_RF122_00050
hsdM		Type I restriction enzyme EcoKI M protein	5	5	1	1	26102	1	7952	1556	1556	1556	S.aureus_COL_00451	S.aureus_ED98_00365	S.aureus_JH1_00453	S.aureus_JH9_00453	S.aureus_RF122_00392
hsdM_2		putative type I restriction enzymeP M protein	5	5	1	1	27896	1	3768	1556	1556	1556	S.aureus_COL_01778	S.aureus_ED98_01754	S.aureus_JH1_01867	S.aureus_JH9_01867	S.aureus_RF122_01715
group_4237		hypothetical protein	5	5	1	1	26108	1	7964	308	308	308	S.aureus_COL_00455	S.aureus_ED98_00369	S.aureus_JH1_00457	S.aureus_JH9_00457	S.aureus_RF122_00396
wecA		UDP-N-acetylgalactosamine-undecaprenyl-phosphate N-acetylgalactosaminephosphotransferase	5	5	1	1	8739	1	25475	692	692	692	S.aureus_COL_00105	S.aureus_ED98_00091	S.aureus_JH1_00115	S.aureus_JH9_00115	S.aureus_RF122_00072
yciC_1		Putative metal chaperone YciC	5	5	1	1	26131	1	7981	1202	1202	1202	S.aureus_COL_00466	S.aureus_ED98_00385	S.aureus_JH1_00473	S.aureus_JH9_00473	S.aureus_RF122_00409
nuoL		NADH-quinone oxidoreductase subunit L	5	5	1	1	26132	1	7982	1484	1484	1484	S.aureus_COL_00467	S.aureus_ED98_00386	S.aureus_JH1_00474	S.aureus_JH9_00474	S.aureus_RF122_00410
group_4247		hypothetical protein	5	5	1	1	26134	1	7984	362	362	362	S.aureus_COL_00469	S.aureus_ED98_00388	S.aureus_JH1_00476	S.aureus_JH9_00476	S.aureus_RF122_00412
group_4248		phosphatidylglycerophosphatase B	5	5	1	1	26135	1	7985	674	674	674	S.aureus_COL_00470	S.aureus_ED98_00389	S.aureus_JH1_00477	S.aureus_JH9_00477	S.aureus_RF122_00413
est_1		Carboxylesterase	5	5	1	1	26136	1	7986	734	734	734	S.aureus_COL_00471	S.aureus_ED98_00390	S.aureus_JH1_00478	S.aureus_JH9_00478	S.aureus_RF122_00414
deoC1		Deoxyribose-phosphate aldolase 1	5	5	1	1	8748	1	25484	662	662	662	S.aureus_COL_00114	S.aureus_ED98_00100	S.aureus_JH1_00124	S.aureus_JH9_00124	S.aureus_RF122_00081
group_4250		Sodium:neurotransmitter symporter family protein	5	5	1	1	26137	1	7987	1337	1337	1337	S.aureus_COL_00473	S.aureus_ED98_00391	S.aureus_JH1_00479	S.aureus_JH9_00479	S.aureus_RF122_00415
mccB		Cystathionine gamma-lyase	5	5	1	1	26139	1	7989	1142	1142	1142	S.aureus_COL_00475	S.aureus_ED98_00393	S.aureus_JH1_00481	S.aureus_JH9_00481	S.aureus_RF122_00417
metP_1		Methionine import system permease protein MetP	5	5	1	1	26141	1	7991	659	659	659	S.aureus_COL_00477	S.aureus_ED98_00395	S.aureus_JH1_00483	S.aureus_JH9_00483	S.aureus_RF122_00419
metQ_1		putative D-methionine-binding lipoprotein MetQ precursor	5	5	1	1	26142	1	7992	842	842	842	S.aureus_COL_00478	S.aureus_ED98_00396	S.aureus_JH1_00484	S.aureus_JH9_00484	S.aureus_RF122_00420
group_4254		hypothetical protein	5	5	1	1	26144	1	7994	269	269	269	S.aureus_COL_00480	S.aureus_ED98_00398	S.aureus_JH1_00486	S.aureus_JH9_00486	S.aureus_RF122_00422
group_4255		NADH pyrophosphatase	5	5	1	1	26145	1	7995	395	395	395	S.aureus_COL_00481	S.aureus_ED98_00399	S.aureus_JH1_00487	S.aureus_JH9_00487	S.aureus_RF122_00423
bltD_1		Spermine/spermidine acetyltransferase	5	5	1	1	26146	1	7996	485	485	485	S.aureus_COL_00482	S.aureus_ED98_00400	S.aureus_JH1_00488	S.aureus_JH9_00488	S.aureus_RF122_00424
group_4257		YibE/F-like protein	5	5	1	1	26147	1	7997	782	782	782	S.aureus_COL_00483	S.aureus_ED98_00401	S.aureus_JH1_00489	S.aureus_JH9_00489	S.aureus_RF122_00425
group_4258		YibE/F-like protein	5	5	1	1	26148	1	7998	1112	1112	1112	S.aureus_COL_00484	S.aureus_ED98_00402	S.aureus_JH1_00490	S.aureus_JH9_00490	S.aureus_RF122_00426
gltA		Glutamate synthase [NADPH] large chain	5	5	1	1	26150	1	8000	4499	4499	4499	S.aureus_COL_00486	S.aureus_ED98_00404	S.aureus_JH1_00492	S.aureus_JH9_00492	S.aureus_RF122_00428
deoC2		Deoxyribose-phosphate aldolase 2	5	5	1	1	21251	1	22545	662	662	662	S.aureus_COL_02068	S.aureus_ED98_02124	S.aureus_JH1_02219	S.aureus_JH9_02220	S.aureus_RF122_02101
gltB_1		Glutamate synthase [NADPH] small chain	5	5	1	1	26151	1	8001	1463	1463	1463	S.aureus_COL_00487	S.aureus_ED98_00405	S.aureus_JH1_00493	S.aureus_JH9_00493	S.aureus_RF122_00429
treB		PTS system trehalose-specific EIIBC component	5	5	1	1	26152	1	8002	1427	1427	1427	S.aureus_COL_00489	S.aureus_ED98_00407	S.aureus_JH1_00495	S.aureus_JH9_00495	S.aureus_RF122_00431
treA		Trehalose-6-phosphate hydrolase	5	5	1	1	26153	1	8003	1640	1640	1640	S.aureus_COL_00490	S.aureus_ED98_00408	S.aureus_JH1_00496	S.aureus_JH9_00496	S.aureus_RF122_00432
treR_2		Trehalose operon transcriptional repressor	5	5	1	1	26154	1	8004	728	728	728	S.aureus_COL_00491	S.aureus_ED98_00409	S.aureus_JH1_00497	S.aureus_JH9_00497	S.aureus_RF122_00433
group_4264		Acetyltransferase (GNAT) family protein	5	5	1	1	26155	1	8005	524	524	524	S.aureus_COL_00492	S.aureus_ED98_00410	S.aureus_JH1_00498	S.aureus_JH9_00498	S.aureus_RF122_00434
dnaX_1		DNA polymerase III subunit tau	5	5	1	1	26156	1	8006	1697	1697	1697	S.aureus_COL_00493	S.aureus_ED98_00411	S.aureus_JH1_00499	S.aureus_JH9_00499	S.aureus_RF122_00435
speA		Arginine decarboxylase	5	5	1	1	7187	1	8127	1337	1337	1337	S.aureus_COL_00499	S.aureus_ED98_00417	S.aureus_JH1_00505	S.aureus_JH9_00505	S.aureus_RF122_00441
tmk		Thymidylate kinase	5	5	1	1	7186	1	8126	617	617	617	S.aureus_COL_00500	S.aureus_ED98_00418	S.aureus_JH1_00506	S.aureus_JH9_00506	S.aureus_RF122_00442
group_4268		hypothetical protein	5	5	1	1	7185	1	8125	329	329	329	S.aureus_COL_00501	S.aureus_ED98_00419	S.aureus_JH1_00507	S.aureus_JH9_00507	S.aureus_RF122_00443
dnaX_2		DNA polymerase III subunit tau	5	5	1	1	7184	1	8124	926	926	926	S.aureus_COL_00502	S.aureus_ED98_00420	S.aureus_JH1_00508	S.aureus_JH9_00508	S.aureus_RF122_00444
yfkN_2		Trifunctional nucleotide phosphoesterase protein YfkN precursor	5	5	1	1	8759	1	25492	1493	1535	1526	S.aureus_COL_00121	S.aureus_ED98_00107	S.aureus_JH1_00131	S.aureus_JH9_00131	S.aureus_RF122_00091
group_4270		hypothetical protein	5	5	1	1	7183	1	8123	803	803	803	S.aureus_COL_00503	S.aureus_ED98_00421	S.aureus_JH1_00509	S.aureus_JH9_00509	S.aureus_RF122_00445
group_4271		Initiation-control protein YabA	5	5	1	1	7182	1	8122	347	347	347	S.aureus_COL_00504	S.aureus_ED98_00422	S.aureus_JH1_00510	S.aureus_JH9_00510	S.aureus_RF122_00446
group_4272		N5-glutamine S-adenosyl-L-methionine-dependent methyltransferase	5	5	1	1	7181	1	8121	725	725	725	S.aureus_COL_00505	S.aureus_ED98_00423	S.aureus_JH1_00511	S.aureus_JH9_00511	S.aureus_RF122_00447
group_4273		GIY-YIG nuclease superfamily protein	5	5	1	1	7180	1	8120	248	248	248	S.aureus_COL_00506	S.aureus_ED98_00424	S.aureus_JH1_00512	S.aureus_JH9_00512	S.aureus_RF122_00448
rsmI		Ribosomal RNA small subunit methyltransferase I	5	5	1	1	7179	1	8119	839	839	839	S.aureus_COL_00507	S.aureus_ED98_00425	S.aureus_JH1_00513	S.aureus_JH9_00513	S.aureus_RF122_00449
metG		Methionine--tRNA ligase	5	5	1	1	7178	1	8118	1973	1973	1973	S.aureus_COL_00508	S.aureus_ED98_00426	S.aureus_JH1_00514	S.aureus_JH9_00514	S.aureus_RF122_00450
ycfH		putative deoxyribonuclease YcfH	5	5	1	1	7177	1	8117	773	773	773	S.aureus_COL_00509	S.aureus_ED98_00427	S.aureus_JH1_00515	S.aureus_JH9_00515	S.aureus_RF122_00451
rnmV_1		Ribonuclease M5	5	5	1	1	7176	1	8116	536	536	536	S.aureus_COL_00510	S.aureus_ED98_00428	S.aureus_JH1_00516	S.aureus_JH9_00516	S.aureus_RF122_00452
rsmA		Ribosomal RNA small subunit methyltransferase A	5	5	1	1	7175	1	8115	893	893	893	S.aureus_COL_00511	S.aureus_ED98_00429	S.aureus_JH1_00517	S.aureus_JH9_00517	S.aureus_RF122_00453
group_4279		hypothetical protein	5	5	1	1	7174	1	8114	263	263	263	S.aureus_COL_00512	S.aureus_ED98_00430	S.aureus_JH1_00518	S.aureus_JH9_00518	S.aureus_RF122_00454
argC		N-acetyl-gamma-glutamyl-phosphate reductase	5	5	1	1	8799	1	25534	671	1034	961	S.aureus_COL_00161	S.aureus_ED98_00146	S.aureus_JH1_00169	S.aureus_JH9_00169	S.aureus_RF122_00129
ispE		4-diphosphocytidyl-2-C-methyl-D-erythritol kinase	5	5	1	1	7173	1	8113	848	848	848	S.aureus_COL_00513	S.aureus_ED98_00431	S.aureus_JH1_00519	S.aureus_JH9_00519	S.aureus_RF122_00455
glmU		Bifunctional protein GlmU	5	5	1	1	7164	1	8069	1352	1352	1352	S.aureus_COL_00517	S.aureus_ED98_00435	S.aureus_JH1_00523	S.aureus_JH9_00523	S.aureus_RF122_00459
rplY		50S ribosomal protein L25	5	5	1	1	7142	1	8067	653	653	653	S.aureus_COL_00519	S.aureus_ED98_00437	S.aureus_JH1_00525	S.aureus_JH9_00525	S.aureus_RF122_00461
pth		Peptidyl-tRNA hydrolase	5	5	1	1	7141	1	8066	572	572	572	S.aureus_COL_00520	S.aureus_ED98_00438	S.aureus_JH1_00526	S.aureus_JH9_00526	S.aureus_RF122_00462
mfd		Transcription-repair-coupling factor	5	5	1	1	7140	1	8065	3506	3506	3506	S.aureus_COL_00521	S.aureus_ED98_00439	S.aureus_JH1_00527	S.aureus_JH9_00527	S.aureus_RF122_00463
ytgP_1		putative cell division protein YtgP	5	5	1	1	7139	1	8064	1526	1526	1526	S.aureus_COL_00522	S.aureus_ED98_00440	S.aureus_JH1_00528	S.aureus_JH9_00528	S.aureus_RF122_00464
mazG		Nucleoside triphosphate pyrophosphohydrolase/pyrophosphatase MazG	5	5	1	1	7138	1	8063	1193	1193	1193	S.aureus_COL_00523	S.aureus_ED98_00441	S.aureus_JH1_00529	S.aureus_JH9_00529	S.aureus_RF122_00465
hslR		Heat shock protein 15	5	5	1	1	7137	1	8062	263	263	263	S.aureus_COL_00524	S.aureus_ED98_00442	S.aureus_JH1_00530	S.aureus_JH9_00530	S.aureus_RF122_00466
divIC		Cell division protein DivIC	5	5	1	1	7136	1	8061	392	392	392	S.aureus_COL_00525	S.aureus_ED98_00443	S.aureus_JH1_00531	S.aureus_JH9_00531	S.aureus_RF122_00467
yugI_1		General stress protein 13	5	5	1	1	7135	1	8060	401	401	401	S.aureus_COL_00526	S.aureus_ED98_00444	S.aureus_JH1_00532	S.aureus_JH9_00532	S.aureus_RF122_00468
tilS		tRNA(Ile)-lysidine synthase	5	5	1	1	7134	1	8059	1295	1295	1295	S.aureus_COL_00527	S.aureus_ED98_00445	S.aureus_JH1_00533	S.aureus_JH9_00533	S.aureus_RF122_00469
hpt		Hypoxanthine-guanine phosphoribosyltransferase	5	5	1	1	7133	1	8058	539	539	539	S.aureus_COL_00528	S.aureus_ED98_00446	S.aureus_JH1_00534	S.aureus_JH9_00534	S.aureus_RF122_00470
ftsH		ATP-dependent zinc metalloprotease FtsH	5	5	1	1	7132	1	8057	2093	2093	2093	S.aureus_COL_00529	S.aureus_ED98_00447	S.aureus_JH1_00535	S.aureus_JH9_00535	S.aureus_RF122_00471
hslO		33 kDa chaperonin	5	5	1	1	7131	1	8056	881	881	881	S.aureus_COL_00530	S.aureus_ED98_00448	S.aureus_JH1_00536	S.aureus_JH9_00536	S.aureus_RF122_00472
cysK		Cysteine synthase	5	5	1	1	7130	1	8055	932	932	932	S.aureus_COL_00531	S.aureus_ED98_00449	S.aureus_JH1_00537	S.aureus_JH9_00537	S.aureus_RF122_00473
folB		Dihydroneopterin aldolase	5	5	1	1	7128	1	8053	365	365	365	S.aureus_COL_00533	S.aureus_ED98_00451	S.aureus_JH1_00539	S.aureus_JH9_00539	S.aureus_RF122_00475
folK		2-amino-4-hydroxy-6-hydroxymethyldihydropteridine pyrophosphokinase	5	5	1	1	7127	1	8052	476	476	476	S.aureus_COL_00534	S.aureus_ED98_00452	S.aureus_JH1_00540	S.aureus_JH9_00540	S.aureus_RF122_00476
lysS		Lysine--tRNA ligase	5	5	1	1	7126	1	8051	1487	1487	1487	S.aureus_COL_00535	S.aureus_ED98_00453	S.aureus_JH1_00541	S.aureus_JH9_00541	S.aureus_RF122_00477
pdxT		Glutamine amidotransferase subunit PdxT	5	5	1	1	871	1	8396	560	560	560	S.aureus_COL_00547	S.aureus_ED98_00469	S.aureus_JH1_00560	S.aureus_JH9_00559	S.aureus_RF122_00495
nupC_2		Nucleoside permease NupC	5	5	1	1	870	1	8395	1214	1214	1214	S.aureus_COL_00548	S.aureus_ED98_00470	S.aureus_JH1_00561	S.aureus_JH9_00560	S.aureus_RF122_00496
gsiA		Glutathione import ATP-binding protein GsiA	5	5	1	1	8825	1	25562	1283	1592	1530	S.aureus_COL_00176	S.aureus_ED98_00168	S.aureus_JH1_00191	S.aureus_JH9_00191	S.aureus_RF122_00154
ctsR		Transcriptional regulator CtsR	5	5	1	1	869	1	8394	470	470	470	S.aureus_COL_00549	S.aureus_ED98_00471	S.aureus_JH1_00562	S.aureus_JH9_00561	S.aureus_RF122_00497
group_4301		hypothetical protein	5	5	1	1	868	1	8393	566	566	566	S.aureus_COL_00550	S.aureus_ED98_00472	S.aureus_JH1_00563	S.aureus_JH9_00562	S.aureus_RF122_00498
group_4302		Putative ATP:guanido phosphotransferase	5	5	1	1	867	1	8392	1010	1010	1010	S.aureus_COL_00551	S.aureus_ED98_00473	S.aureus_JH1_00564	S.aureus_JH9_00563	S.aureus_RF122_00499
group_4303	clpC	ATP-dependent Clp protease ATP-binding subunit ClpC	5	5	1	1	866	1	8391	2456	2456	2456	S.aureus_COL_00552	S.aureus_ED98_00474	S.aureus_JH1_00565	S.aureus_JH9_00564	S.aureus_RF122_00500
group_4304		hypothetical protein	5	5	1	1	865	1	8390	1364	1364	1364	S.aureus_COL_00553	S.aureus_ED98_00475	S.aureus_JH1_00566	S.aureus_JH9_00565	S.aureus_RF122_00501
group_4305		putative PIN and TRAM-domain containing protein precursor	5	5	1	1	864	1	8389	1073	1073	1073	S.aureus_COL_00554	S.aureus_ED98_00476	S.aureus_JH1_00567	S.aureus_JH9_00566	S.aureus_RF122_00502
gltX		Glutamate--tRNA ligase	5	5	1	1	863	1	8388	1454	1454	1454	S.aureus_COL_00555	S.aureus_ED98_00477	S.aureus_JH1_00568	S.aureus_JH9_00567	S.aureus_RF122_00503
cysE		Serine acetyltransferase	5	5	1	1	862	1	8387	680	680	680	S.aureus_COL_00556	S.aureus_ED98_00478	S.aureus_JH1_00569	S.aureus_JH9_00568	S.aureus_RF122_00504
cysS		Cysteine--tRNA ligase	5	5	1	1	861	1	8386	1400	1400	1400	S.aureus_COL_00557	S.aureus_ED98_00479	S.aureus_JH1_00570	S.aureus_JH9_00569	S.aureus_RF122_00505
mrnC		Mini-ribonuclease 3	5	5	1	1	860	1	8385	404	404	404	S.aureus_COL_00558	S.aureus_ED98_00480	S.aureus_JH1_00571	S.aureus_JH9_00570	S.aureus_RF122_00506
group_4310		Putative TrmH family tRNA/rRNA methyltransferase	5	5	1	1	859	1	8384	746	746	746	S.aureus_COL_00559	S.aureus_ED98_00481	S.aureus_JH1_00572	S.aureus_JH9_00571	S.aureus_RF122_00507
group_4311		YacP-like NYN domain protein	5	5	1	1	858	1	8383	524	524	524	S.aureus_COL_00560	S.aureus_ED98_00482	S.aureus_JH1_00573	S.aureus_JH9_00572	S.aureus_RF122_00508
group_4312		RNA polymerase factor sigma-70	5	5	1	1	857	1	8382	569	569	569	S.aureus_COL_00561	S.aureus_ED98_00483	S.aureus_JH1_00574	S.aureus_JH9_00573	S.aureus_RF122_00509
group_4313	rplA	50S ribosomal protein L1	5	5	1	1	6781	1	8593	692	692	692	S.aureus_COL_00565	S.aureus_ED98_00487	S.aureus_JH1_00578	S.aureus_JH9_00577	S.aureus_RF122_00513
group_4314	rplJ	50S ribosomal protein L10	5	5	1	1	6780	1	8592	500	500	500	S.aureus_COL_00566	S.aureus_ED98_00488	S.aureus_JH1_00579	S.aureus_JH9_00578	S.aureus_RF122_00514
rsmC		Ribosomal RNA small subunit methyltransferase C	5	5	1	1	6771	1	8564	608	608	608	S.aureus_COL_00568	S.aureus_ED98_00490	S.aureus_JH1_00581	S.aureus_JH9_00580	S.aureus_RF122_00516
rplGB		Ribosome-associated protein L7Ae-like protein	5	5	1	1	6767	1	8559	254	254	254	S.aureus_COL_00571	S.aureus_ED98_00493	S.aureus_JH1_00584	S.aureus_JH9_00583	S.aureus_RF122_00519
yxeP_2		putative hydrolase YxeP	5	5	1	1	5941	1	18677	1175	1175	1175	S.aureus_COL_00576	S.aureus_ED98_00498	S.aureus_JH1_00589	S.aureus_JH9_00588	S.aureus_RF122_00524
group_4318		Putative pyridoxal phosphate-dependent acyltransferase	5	5	1	1	5940	1	18678	1187	1187	1187	S.aureus_COL_00577	S.aureus_ED98_00499	S.aureus_JH1_00590	S.aureus_JH9_00589	S.aureus_RF122_00525
hchA		Molecular chaperone Hsp31 and glyoxalase 3	5	5	1	1	5939	1	18679	878	878	878	S.aureus_COL_00578	S.aureus_ED98_00500	S.aureus_JH1_00591	S.aureus_JH9_00590	S.aureus_RF122_00526
acdA		Acyl-CoA dehydrogenase	5	5	1	1	8854	1	25592	962	1211	1161	S.aureus_COL_00203	S.aureus_ED98_00195	S.aureus_JH1_00218	S.aureus_JH9_00218	S.aureus_RF122_00181
araB		Ribulokinase	5	5	1	1	5938	1	18680	1637	1637	1637	S.aureus_COL_00579	S.aureus_ED98_00501	S.aureus_JH1_00592	S.aureus_JH9_00591	S.aureus_RF122_00527
group_4321		putative epimerase/dehydratase	5	5	1	1	5937	1	18681	965	965	965	S.aureus_COL_00580	S.aureus_ED98_00502	S.aureus_JH1_00593	S.aureus_JH9_00592	S.aureus_RF122_00528
ilvE		putative branched-chain-amino-acid aminotransferase	5	5	1	1	5936	1	18682	1076	1076	1076	S.aureus_COL_00581	S.aureus_ED98_00503	S.aureus_JH1_00594	S.aureus_JH9_00593	S.aureus_RF122_00529
ppaX		Pyrophosphatase PpaX	5	5	1	1	5935	1	18683	683	683	683	S.aureus_COL_00582	S.aureus_ED98_00504	S.aureus_JH1_00595	S.aureus_JH9_00594	S.aureus_RF122_00530
dck		Deoxyadenosine/deoxycytidine kinase	5	5	1	1	5934	1	18684	662	662	662	S.aureus_COL_00583	S.aureus_ED98_00505	S.aureus_JH1_00596	S.aureus_JH9_00595	S.aureus_RF122_00531
dgk		Deoxyguanosine kinase	5	5	1	1	5933	1	18686	617	617	617	S.aureus_COL_00584	S.aureus_ED98_00506	S.aureus_JH1_00597	S.aureus_JH9_00596	S.aureus_RF122_00532
ywpJ_1		Putative phosphatase YwpJ	5	5	1	1	5930	1	18688	869	869	869	S.aureus_COL_00586	S.aureus_ED98_00508	S.aureus_JH1_00599	S.aureus_JH9_00598	S.aureus_RF122_00535
azo1		FMN-dependent NADPH-azoreductase	5	5	1	1	5929	1	18689	566	566	566	S.aureus_COL_00587	S.aureus_ED98_00509	S.aureus_JH1_00600	S.aureus_JH9_00599	S.aureus_RF122_00536
folE2		GTP cyclohydrolase FolE2	5	5	1	1	5923	1	18695	878	878	878	S.aureus_COL_00593	S.aureus_ED98_00515	S.aureus_JH1_00606	S.aureus_JH9_00605	S.aureus_RF122_00544
mca		Mycothiol S-conjugate amidase	5	5	1	1	5922	1	18696	665	665	665	S.aureus_COL_00594	S.aureus_ED98_00516	S.aureus_JH1_00607	S.aureus_JH9_00606	S.aureus_RF122_00545
nagB		Glucosamine-6-phosphate deaminase	5	5	1	1	5920	1	18698	758	758	758	S.aureus_COL_00596	S.aureus_ED98_00518	S.aureus_JH1_00609	S.aureus_JH9_00608	S.aureus_RF122_00547
group_4331		3-hexulose-6-phosphate synthase	5	5	1	1	5919	1	18699	632	632	632	S.aureus_COL_00597	S.aureus_ED98_00519	S.aureus_JH1_00610	S.aureus_JH9_00609	S.aureus_RF122_00548
hxlB		3-hexulose-6-phosphate isomerase	5	5	1	1	5918	1	18700	548	548	548	S.aureus_COL_00598	S.aureus_ED98_00520	S.aureus_JH1_00611	S.aureus_JH9_00610	S.aureus_RF122_00549
proP		Proline/betaine transporter	5	5	1	1	5916	1	18702	1400	1400	1400	S.aureus_COL_00600	S.aureus_ED98_00522	S.aureus_JH1_00613	S.aureus_JH9_00612	S.aureus_RF122_00551
yhfS		Putative acetyl-CoA C-acetyltransferase YhfS	5	5	1	1	5914	1	18704	1139	1139	1139	S.aureus_COL_00602	S.aureus_ED98_00524	S.aureus_JH1_00615	S.aureus_JH9_00614	S.aureus_RF122_00553
group_4336		hypothetical protein	5	5	1	1	5911	1	18708	167	167	167	S.aureus_COL_00605	S.aureus_ED98_00527	S.aureus_JH1_00618	S.aureus_JH9_00617	S.aureus_RF122_00556
pdxK		Pyridoxine kinase	5	5	1	1	5910	1	18709	830	830	830	S.aureus_COL_00606	S.aureus_ED98_00528	S.aureus_JH1_00619	S.aureus_JH9_00618	S.aureus_RF122_00557
ung		Uracil-DNA glycosylase	5	5	1	1	5909	1	18710	656	656	656	S.aureus_COL_00607	S.aureus_ED98_00529	S.aureus_JH1_00620	S.aureus_JH9_00619	S.aureus_RF122_00558
group_4339		hypothetical protein	5	5	1	1	5907	1	18712	368	368	368	S.aureus_COL_00609	S.aureus_ED98_00531	S.aureus_JH1_00622	S.aureus_JH9_00621	S.aureus_RF122_00560
mtlR_1		Transcriptional regulator MtlR	5	5	1	1	8867	1	25604	1859	2096	2048	S.aureus_COL_00214	S.aureus_ED98_00206	S.aureus_JH1_00229	S.aureus_JH9_00229	S.aureus_RF122_00194
yhdG_1		putative amino acid permease YhdG	5	5	1	1	5906	1	18713	1484	1484	1484	S.aureus_COL_00610	S.aureus_ED98_00532	S.aureus_JH1_00623	S.aureus_JH9_00622	S.aureus_RF122_00561
group_4341		hypothetical protein	5	5	1	1	5905	1	18714	452	452	452	S.aureus_COL_00611	S.aureus_ED98_00533	S.aureus_JH1_00624	S.aureus_JH9_00623	S.aureus_RF122_00562
group_4342		hypothetical protein	5	5	1	1	5904	1	18715	764	764	764	S.aureus_COL_00612	S.aureus_ED98_00534	S.aureus_JH1_00625	S.aureus_JH9_00624	S.aureus_RF122_00563
group_4343		putative heme peroxidase	5	5	1	1	5903	1	18716	752	752	752	S.aureus_COL_00613	S.aureus_ED98_00535	S.aureus_JH1_00626	S.aureus_JH9_00625	S.aureus_RF122_00564
pta		Phosphate acetyltransferase	5	5	1	1	5902	1	18717	986	986	986	S.aureus_COL_00614	S.aureus_ED98_00536	S.aureus_JH1_00627	S.aureus_JH9_00626	S.aureus_RF122_00565
lipL		Octanoyl-[GcvH]:protein N-octanoyltransferase	5	5	1	1	5901	1	18718	836	836	836	S.aureus_COL_00615	S.aureus_ED98_00537	S.aureus_JH1_00628	S.aureus_JH9_00627	S.aureus_RF122_00566
group_4346		mevalonate kinase	5	5	1	1	5900	1	18719	920	920	920	S.aureus_COL_00616	S.aureus_ED98_00538	S.aureus_JH1_00629	S.aureus_JH9_00628	S.aureus_RF122_00567
group_4347		shikimate kinase	5	5	1	1	5899	1	18720	983	983	983	S.aureus_COL_00617	S.aureus_ED98_00539	S.aureus_JH1_00630	S.aureus_JH9_00629	S.aureus_RF122_00568
group_4348		mevalonate kinase	5	5	1	1	5898	1	18721	1076	1076	1076	S.aureus_COL_00618	S.aureus_ED98_00540	S.aureus_JH1_00631	S.aureus_JH9_00630	S.aureus_RF122_00569
group_4349		hypothetical protein	5	5	1	1	5897	1	18722	341	341	341	S.aureus_COL_00619	S.aureus_ED98_00541	S.aureus_JH1_00632	S.aureus_JH9_00631	S.aureus_RF122_00570
scdA		Iron-sulfur cluster repair protein ScdA	5	5	1	1	8882	1	25620	674	674	674	S.aureus_COL_00229	S.aureus_ED98_00222	S.aureus_JH1_00244	S.aureus_JH9_00244	S.aureus_RF122_00209
yhdN_1		General stress protein 69	5	5	1	1	5889	1	18736	938	938	938	S.aureus_COL_00635	S.aureus_ED98_00549	S.aureus_JH1_00639	S.aureus_JH9_00638	S.aureus_RF122_00579
ywqN		Putative NAD(P)H-dependent FMN-containing oxidoreductase YwqN	5	5	1	1	5888	1	18737	536	536	536	S.aureus_COL_00636	S.aureus_ED98_00550	S.aureus_JH1_00640	S.aureus_JH9_00639	S.aureus_RF122_00580
group_4362		putative acetyltransferase	5	5	1	1	5887	1	18738	476	476	476	S.aureus_COL_00637	S.aureus_ED98_00551	S.aureus_JH1_00641	S.aureus_JH9_00640	S.aureus_RF122_00581
group_4363		HD domain protein	5	5	1	1	5886	1	18739	1295	1295	1295	S.aureus_COL_00638	S.aureus_ED98_00552	S.aureus_JH1_00642	S.aureus_JH9_00641	S.aureus_RF122_00582
group_4364		YwhD family protein	5	5	1	1	5885	1	18740	506	506	506	S.aureus_COL_00639	S.aureus_ED98_00553	S.aureus_JH1_00643	S.aureus_JH9_00642	S.aureus_RF122_00583
adh		Alcohol dehydrogenase	5	5	1	1	5884	1	18741	1010	1010	1010	S.aureus_COL_00640	S.aureus_ED98_00554	S.aureus_JH1_00644	S.aureus_JH9_00643	S.aureus_RF122_00584
ywiB		putative beta-barrel protein YwiB	5	5	1	1	5883	1	18742	416	416	416	S.aureus_COL_00642	S.aureus_ED98_00555	S.aureus_JH1_00645	S.aureus_JH9_00644	S.aureus_RF122_00585
argS		Arginine--tRNA ligase	5	5	1	1	5882	1	18745	1661	1661	1661	S.aureus_COL_00643	S.aureus_ED98_00556	S.aureus_JH1_00646	S.aureus_JH9_00645	S.aureus_RF122_00586
btuF		Vitamin B12-binding protein precursor	5	5	1	1	5880	1	18747	887	887	887	S.aureus_COL_00645	S.aureus_ED98_00558	S.aureus_JH1_00648	S.aureus_JH9_00647	S.aureus_RF122_00590
hdl IVa		(S)-2-haloacid dehalogenase 4A	5	5	1	1	5878	1	18749	719	719	719	S.aureus_COL_00647	S.aureus_ED98_00560	S.aureus_JH1_00650	S.aureus_JH9_00649	S.aureus_RF122_00592
degA		HTH-type transcriptional regulator DegA	5	5	1	1	8894	1	25632	998	1034	1005	S.aureus_COL_00241	S.aureus_ED98_00234	S.aureus_JH1_00256	S.aureus_JH9_00256	S.aureus_RF122_00221
dehH1		Haloacetate dehalogenase H-1	5	5	1	1	5877	1	18750	800	800	800	S.aureus_COL_00648	S.aureus_ED98_00561	S.aureus_JH1_00651	S.aureus_JH9_00650	S.aureus_RF122_00593
group_4371		hypothetical protein	5	5	1	1	5876	1	18751	506	506	506	S.aureus_COL_00649	S.aureus_ED98_00562	S.aureus_JH1_00652	S.aureus_JH9_00651	S.aureus_RF122_00594
group_4372		hypothetical protein	5	5	1	1	5875	1	18752	716	716	716	S.aureus_COL_00650	S.aureus_ED98_00563	S.aureus_JH1_00653	S.aureus_JH9_00652	S.aureus_RF122_00595
pip		Proline iminopeptidase	5	5	1	1	5874	1	18753	788	788	788	S.aureus_COL_00651	S.aureus_ED98_00564	S.aureus_JH1_00654	S.aureus_JH9_00653	S.aureus_RF122_00596
sarA		Transcriptional regulator SarA	5	5	1	1	5873	1	18754	374	374	374	S.aureus_COL_00652	S.aureus_ED98_00565	S.aureus_JH1_00655	S.aureus_JH9_00654	S.aureus_RF122_00597
group_4375		hypothetical protein	5	5	1	1	5872	1	18755	929	929	929	S.aureus_COL_00653	S.aureus_ED98_00566	S.aureus_JH1_00656	S.aureus_JH9_00655	S.aureus_RF122_00598
group_4376		hypothetical protein	5	5	1	1	5871	1	18756	224	224	224	S.aureus_COL_00654	S.aureus_ED98_00567	S.aureus_JH1_00657	S.aureus_JH9_00656	S.aureus_RF122_00599
group_4377		hypothetical protein	5	5	1	1	5870	1	18757	203	203	203	S.aureus_COL_00655	S.aureus_ED98_00568	S.aureus_JH1_00658	S.aureus_JH9_00657	S.aureus_RF122_00600
mrpA		Na( )/H( ) antiporter subunit A	5	5	1	1	5868	1	18759	2402	2402	2402	S.aureus_COL_00657	S.aureus_ED98_00570	S.aureus_JH1_00660	S.aureus_JH9_00659	S.aureus_RF122_00602
mrpB		Na( )/H( ) antiporter subunit B	5	5	1	1	5867	1	18760	425	425	425	S.aureus_COL_00658	S.aureus_ED98_00571	S.aureus_JH1_00661	S.aureus_JH9_00660	S.aureus_RF122_00603
yeeF		Putative ribonuclease YeeF	5	5	1	1	8918	1	25658	1388	1853	1760	S.aureus_COL_00264	S.aureus_ED98_00254	S.aureus_JH1_00276	S.aureus_JH9_00276	S.aureus_RF122_00244
mrpC		Na( )/H( ) antiporter subunit C	5	5	1	1	5866	1	18761	344	344	344	S.aureus_COL_00659	S.aureus_ED98_00572	S.aureus_JH1_00662	S.aureus_JH9_00661	S.aureus_RF122_00604
mnhD1_1		Na( )/H( ) antiporter subunit D1	5	5	1	1	5865	1	18762	1496	1496	1496	S.aureus_COL_00660	S.aureus_ED98_00573	S.aureus_JH1_00663	S.aureus_JH9_00662	S.aureus_RF122_00605
mrpE		Na( )/H( ) antiporter subunit E	5	5	1	1	5864	1	18763	482	482	482	S.aureus_COL_00661	S.aureus_ED98_00574	S.aureus_JH1_00664	S.aureus_JH9_00663	S.aureus_RF122_00606
mrpF		Na( )/H( ) antiporter subunit F	5	5	1	1	5863	1	18764	302	302	302	S.aureus_COL_00662	S.aureus_ED98_00575	S.aureus_JH1_00665	S.aureus_JH9_00664	S.aureus_RF122_00607
mrpG		Na( )/H( ) antiporter subunit G	5	5	1	1	5862	1	18765	437	437	437	S.aureus_COL_00663	S.aureus_ED98_00576	S.aureus_JH1_00666	S.aureus_JH9_00665	S.aureus_RF122_00608
nhaK_1		Sodium, potassium, lithium and rubidium/H( ) antiporter	5	5	1	1	5861	1	18767	2042	2042	2042	S.aureus_COL_00664	S.aureus_ED98_00577	S.aureus_JH1_00667	S.aureus_JH9_00666	S.aureus_RF122_00609
psaA		Manganese ABC transporter substrate-binding lipoprotein precursor	5	5	1	1	5859	1	18768	929	929	929	S.aureus_COL_00665	S.aureus_ED98_00578	S.aureus_JH1_00669	S.aureus_JH9_00668	S.aureus_RF122_00610
mntB		Manganese transport system membrane protein MntB	5	5	1	1	5858	1	18769	836	836	836	S.aureus_COL_00666	S.aureus_ED98_00579	S.aureus_JH1_00670	S.aureus_JH9_00669	S.aureus_RF122_00611
znuC_1		High-affinity zinc uptake system ATP-binding protein ZnuC	5	5	1	1	5857	1	18770	743	743	743	S.aureus_COL_00667	S.aureus_ED98_00580	S.aureus_JH1_00671	S.aureus_JH9_00670	S.aureus_RF122_00612
ideR		Iron-dependent repressor IdeR	5	5	1	1	5856	1	18771	644	644	644	S.aureus_COL_00668	S.aureus_ED98_00581	S.aureus_JH1_00672	S.aureus_JH9_00671	S.aureus_RF122_00613
group_4390		hypothetical protein	5	5	1	1	5855	1	18772	752	752	752	S.aureus_COL_00669	S.aureus_ED98_00582	S.aureus_JH1_00673	S.aureus_JH9_00672	S.aureus_RF122_00614
tagA		Putative N-acetylmannosaminyltransferase	5	5	1	1	5854	1	18773	764	764	764	S.aureus_COL_00670	S.aureus_ED98_00583	S.aureus_JH1_00674	S.aureus_JH9_00673	S.aureus_RF122_00615
tagH_1		Teichoic acids export ATP-binding protein TagH	5	5	1	1	5853	1	18774	794	794	794	S.aureus_COL_00671	S.aureus_ED98_00584	S.aureus_JH1_00675	S.aureus_JH9_00674	S.aureus_RF122_00616
tagG		Teichoic acid translocation permease protein TagG	5	5	1	1	5852	1	18775	812	812	812	S.aureus_COL_00672	S.aureus_ED98_00585	S.aureus_JH1_00676	S.aureus_JH9_00675	S.aureus_RF122_00617
tagB_3		Putative CDP-glycerol:glycerophosphate glycerophosphotransferase	5	5	1	1	5851	1	18776	1103	1103	1103	S.aureus_COL_00673	S.aureus_ED98_00586	S.aureus_JH1_00677	S.aureus_JH9_00676	S.aureus_RF122_00618
group_4395	tagD	Glycerol-3-phosphate cytidylyltransferase	5	5	1	1	5849	1	18778	398	398	398	S.aureus_COL_00675	S.aureus_ED98_00588	S.aureus_JH1_00679	S.aureus_JH9_00678	S.aureus_RF122_00620
dacA		D-alanyl-D-alanine carboxypeptidase DacA precursor	5	5	1	1	5848	1	18779	1295	1295	1295	S.aureus_COL_00676	S.aureus_ED98_00589	S.aureus_JH1_00680	S.aureus_JH9_00679	S.aureus_RF122_00621
bmrA		Multidrug resistance ABC transporter ATP-binding/permease protein BmrA	5	5	1	1	5847	1	18780	1727	1727	1727	S.aureus_COL_00677	S.aureus_ED98_00590	S.aureus_JH1_00681	S.aureus_JH9_00680	S.aureus_RF122_00622
nupG		Purine nucleoside transport protein NupG	5	5	1	1	5846	1	18781	1229	1229	1229	S.aureus_COL_00678	S.aureus_ED98_00591	S.aureus_JH1_00682	S.aureus_JH9_00681	S.aureus_RF122_00623
group_4399		hypothetical protein	5	5	1	1	5845	1	18782	833	833	833	S.aureus_COL_00679	S.aureus_ED98_00592	S.aureus_JH1_00683	S.aureus_JH9_00682	S.aureus_RF122_00624
group_440		hypothetical protein	5	5	1	1	8921	1	25661	152	611	519	S.aureus_COL_00267	S.aureus_ED98_00257	S.aureus_JH1_00279	S.aureus_JH9_00279	S.aureus_RF122_00248
yusV_1		putative siderophore transport system ATP-binding protein YusV	5	5	1	1	5844	1	18783	797	797	797	S.aureus_COL_00680	S.aureus_ED98_00593	S.aureus_JH1_00684	S.aureus_JH9_00683	S.aureus_RF122_00625
feuB		Iron-uptake system permease protein FeuB	5	5	1	1	5843	1	18784	1004	1004	1004	S.aureus_COL_00681	S.aureus_ED98_00594	S.aureus_JH1_00685	S.aureus_JH9_00684	S.aureus_RF122_00626
feuC_1		Iron-uptake system permease protein FeuC	5	5	1	1	5842	1	18785	1016	1016	1016	S.aureus_COL_00682	S.aureus_ED98_00595	S.aureus_JH1_00686	S.aureus_JH9_00685	S.aureus_RF122_00627
dhaL		PTS-dependent dihydroxyacetone kinase, ADP-binding subunit DhaL	5	5	1	1	5840	1	18787	584	584	584	S.aureus_COL_00684	S.aureus_ED98_00597	S.aureus_JH1_00688	S.aureus_JH9_00687	S.aureus_RF122_00629
group_4404		hypothetical protein	5	5	1	1	5838	1	18789	497	497	497	S.aureus_COL_00686	S.aureus_ED98_00599	S.aureus_JH1_00690	S.aureus_JH9_00689	S.aureus_RF122_00631
group_4405		hypothetical protein	5	5	1	1	5837	1	18790	1067	1067	1067	S.aureus_COL_00687	S.aureus_ED98_00600	S.aureus_JH1_00691	S.aureus_JH9_00690	S.aureus_RF122_00632
aes		Acetyl esterase	5	5	1	1	5836	1	18791	1043	1043	1043	S.aureus_COL_00688	S.aureus_ED98_00601	S.aureus_JH1_00692	S.aureus_JH9_00691	S.aureus_RF122_00633
group_4407		putative acetyltransferase YhhY	5	5	1	1	5834	1	18793	506	506	506	S.aureus_COL_00690	S.aureus_ED98_00603	S.aureus_JH1_00694	S.aureus_JH9_00693	S.aureus_RF122_00635
group_4408		hypothetical protein	5	5	1	1	5833	1	18794	923	923	923	S.aureus_COL_00691	S.aureus_ED98_00604	S.aureus_JH1_00695	S.aureus_JH9_00694	S.aureus_RF122_00636
graR_1		Response regulator protein GraR	5	5	1	1	5832	1	18795	674	674	674	S.aureus_COL_00692	S.aureus_ED98_00605	S.aureus_JH1_00696	S.aureus_JH9_00695	S.aureus_RF122_00637
graS_1		Sensor histidine kinase GraS	5	5	1	1	5831	1	18796	1040	1040	1040	S.aureus_COL_00693	S.aureus_ED98_00606	S.aureus_JH1_00697	S.aureus_JH9_00696	S.aureus_RF122_00638
bceA_1		Bacitracin export ATP-binding protein BceA	5	5	1	1	5830	1	18797	761	761	761	S.aureus_COL_00694	S.aureus_ED98_00607	S.aureus_JH1_00698	S.aureus_JH9_00697	S.aureus_RF122_00639
bceB_1		Bacitracin export permease protein BceB	5	5	1	1	5829	1	18799	1889	1889	1889	S.aureus_COL_00695	S.aureus_ED98_00608	S.aureus_JH1_00699	S.aureus_JH9_00698	S.aureus_RF122_00640
pitA		Low-affinity inorganic phosphate transporter 1	5	5	1	1	5203	1	19883	1007	1007	1007	S.aureus_COL_00697	S.aureus_ED98_00610	S.aureus_JH1_00702	S.aureus_JH9_00701	S.aureus_RF122_00642
sle1_2		N-acetylmuramoyl-L-alanine amidase sle1 precursor	5	5	1	1	5202	1	19882	797	797	797	S.aureus_COL_00698	S.aureus_ED98_00611	S.aureus_JH1_00703	S.aureus_JH9_00702	S.aureus_RF122_00643
group_4415		Inhibitor of apoptosis-promoting Bax1	5	5	1	1	5201	1	19881	644	644	644	S.aureus_COL_00699	S.aureus_ED98_00612	S.aureus_JH1_00704	S.aureus_JH9_00703	S.aureus_RF122_00644
melR_1		Melibiose operon regulatory protein	5	5	1	1	5200	1	19880	2150	2150	2150	S.aureus_COL_00700	S.aureus_ED98_00613	S.aureus_JH1_00705	S.aureus_JH9_00704	S.aureus_RF122_00645
sarX		HTH-type transcriptional regulator SarX	5	5	1	1	5199	1	19879	425	425	425	S.aureus_COL_00701	S.aureus_ED98_00614	S.aureus_JH1_00706	S.aureus_JH9_00705	S.aureus_RF122_00646
group_4418		putative transcriptional regulatory protein	5	5	1	1	5198	1	19878	716	716	716	S.aureus_COL_00702	S.aureus_ED98_00615	S.aureus_JH1_00707	S.aureus_JH9_00706	S.aureus_RF122_00647
group_4419		hypothetical protein	5	5	1	1	5197	1	19877	473	473	473	S.aureus_COL_00703	S.aureus_ED98_00616	S.aureus_JH1_00708	S.aureus_JH9_00707	S.aureus_RF122_00648
group_4420		hypothetical protein	5	5	1	1	5196	1	19876	644	644	644	S.aureus_COL_00704	S.aureus_ED98_00617	S.aureus_JH1_00709	S.aureus_JH9_00708	S.aureus_RF122_00649
oxyR		Hydrogen peroxide-inducible genes activator	5	5	1	1	5195	1	19875	866	866	866	S.aureus_COL_00705	S.aureus_ED98_00618	S.aureus_JH1_00710	S.aureus_JH9_00709	S.aureus_RF122_00650
group_4422		hypothetical protein	5	5	1	1	5192	1	19872	689	689	689	S.aureus_COL_00708	S.aureus_ED98_00621	S.aureus_JH1_00713	S.aureus_JH9_00712	S.aureus_RF122_00653
group_4423		hypothetical protein	5	5	1	1	5189	1	19869	299	299	299	S.aureus_COL_00711	S.aureus_ED98_00624	S.aureus_JH1_00716	S.aureus_JH9_00715	S.aureus_RF122_00656
group_4424		Acetyltransferase (GNAT) family protein	5	5	1	1	5188	1	19868	542	542	542	S.aureus_COL_00712	S.aureus_ED98_00625	S.aureus_JH1_00717	S.aureus_JH9_00716	S.aureus_RF122_00657
yvdD		LOG family protein YvdD	5	5	1	1	5187	1	19867	566	566	566	S.aureus_COL_00713	S.aureus_ED98_00626	S.aureus_JH1_00718	S.aureus_JH9_00717	S.aureus_RF122_00658
group_4426		hypothetical protein	5	5	1	1	5186	1	19866	458	458	458	S.aureus_COL_00714	S.aureus_ED98_00627	S.aureus_JH1_00719	S.aureus_JH9_00718	S.aureus_RF122_00659
group_4427		hypothetical protein	5	5	1	1	5185	1	19865	677	683	681	S.aureus_COL_00715	S.aureus_ED98_00628	S.aureus_JH1_00720	S.aureus_JH9_00719	S.aureus_RF122_00660
uppP		Undecaprenyl-diphosphatase	5	5	1	1	5184	1	19864	875	875	875	S.aureus_COL_00716	S.aureus_ED98_00629	S.aureus_JH1_00721	S.aureus_JH9_00720	S.aureus_RF122_00661
cydD		ATP-binding/permease protein CydD	5	5	1	1	5183	1	19863	1631	1631	1631	S.aureus_COL_00717	S.aureus_ED98_00630	S.aureus_JH1_00722	S.aureus_JH9_00721	S.aureus_RF122_00662
group_4430		Putative multidrug export ATP-binding/permease protein	5	5	1	1	5182	1	19862	1673	1673	1673	S.aureus_COL_00718	S.aureus_ED98_00631	S.aureus_JH1_00723	S.aureus_JH9_00722	S.aureus_RF122_00663
ydhF		Oxidoreductase YdhF	5	5	1	1	5179	1	19780	908	908	908	S.aureus_COL_00721	S.aureus_ED98_00634	S.aureus_JH1_00726	S.aureus_JH9_00725	S.aureus_RF122_00666
ybhI		Inner membrane protein YbhI	5	5	1	1	5177	1	19778	1553	1553	1553	S.aureus_COL_00723	S.aureus_ED98_00636	S.aureus_JH1_00728	S.aureus_JH9_00727	S.aureus_RF122_00668
ybaK		Cys-tRNA(Pro)/Cys-tRNA(Cys) deacylase YbaK	5	5	1	1	5168	1	19769	482	482	482	S.aureus_COL_00730	S.aureus_ED98_00643	S.aureus_JH1_00735	S.aureus_JH9_00734	S.aureus_RF122_00675
glcR		HTH-type transcriptional repressor GlcR	5	5	1	1	5167	1	19768	761	764	763	S.aureus_COL_00731	S.aureus_ED98_00644	S.aureus_JH1_00736	S.aureus_JH9_00735	S.aureus_RF122_00676
lacC_1		Tagatose-6-phosphate kinase	5	5	1	1	5166	1	19767	920	920	920	S.aureus_COL_00732	S.aureus_ED98_00645	S.aureus_JH1_00737	S.aureus_JH9_00736	S.aureus_RF122_00677
corC		Magnesium and cobalt efflux protein CorC	5	5	1	1	5162	1	19764	1349	1349	1349	S.aureus_COL_00736	S.aureus_ED98_00648	S.aureus_JH1_00740	S.aureus_JH9_00739	S.aureus_RF122_00680
dkgA		2,5-diketo-D-gluconic acid reductase A	5	5	1	1	5161	1	19763	839	839	839	S.aureus_COL_00737	S.aureus_ED98_00649	S.aureus_JH1_00741	S.aureus_JH9_00740	S.aureus_RF122_00681
csbB		Putative glycosyltransferase CsbB	5	5	1	1	5160	1	19762	983	983	983	S.aureus_COL_00738	S.aureus_ED98_00650	S.aureus_JH1_00742	S.aureus_JH9_00741	S.aureus_RF122_00682
saeS		Histidine protein kinase SaeS	5	5	1	1	5159	1	19761	1055	1055	1055	S.aureus_COL_00739	S.aureus_ED98_00651	S.aureus_JH1_00743	S.aureus_JH9_00742	S.aureus_RF122_00683
saeR		Response regulator SaeR	5	5	1	1	5158	1	19760	686	686	686	S.aureus_COL_00740	S.aureus_ED98_00652	S.aureus_JH1_00744	S.aureus_JH9_00743	S.aureus_RF122_00684
group_4445		DoxX	5	5	1	1	5157	1	19759	473	473	473	S.aureus_COL_00741	S.aureus_ED98_00653	S.aureus_JH1_00745	S.aureus_JH9_00744	S.aureus_RF122_00685
group_4446		hypothetical protein	5	5	1	1	5155	1	19757	584	584	584	S.aureus_COL_00743	S.aureus_ED98_00655	S.aureus_JH1_00747	S.aureus_JH9_00746	S.aureus_RF122_00687
queE_1		7-carboxy-7-deazaguanine synthase	5	5	1	1	5154	1	19756	713	713	713	S.aureus_COL_00744	S.aureus_ED98_00656	S.aureus_JH1_00748	S.aureus_JH9_00747	S.aureus_RF122_00688
queD		6-carboxy-5,6,7,8-tetrahydropterin synthase	5	5	1	1	5153	1	19755	419	419	419	S.aureus_COL_00745	S.aureus_ED98_00657	S.aureus_JH1_00749	S.aureus_JH9_00748	S.aureus_RF122_00689
queC		7-cyano-7-deazaguanine synthase	5	5	1	1	5152	1	19754	668	668	668	S.aureus_COL_00746	S.aureus_ED98_00658	S.aureus_JH1_00750	S.aureus_JH9_00749	S.aureus_RF122_00690
trpG_1		Anthranilate synthase component 2	5	5	1	1	5151	1	19753	593	593	593	S.aureus_COL_00747	S.aureus_ED98_00659	S.aureus_JH1_00751	S.aureus_JH9_00750	S.aureus_RF122_00691
pabB		Aminodeoxychorismate synthase component 1	5	5	1	1	5150	1	19752	1151	1151	1151	S.aureus_COL_00748	S.aureus_ED98_00660	S.aureus_JH1_00752	S.aureus_JH9_00751	S.aureus_RF122_00692
group_4452		hypothetical protein	5	5	1	1	5149	1	19751	608	608	608	S.aureus_COL_00749	S.aureus_ED98_00661	S.aureus_JH1_00753	S.aureus_JH9_00752	S.aureus_RF122_00693
kipI_1		Kinase A inhibitor	5	5	1	1	5148	1	19750	710	710	710	S.aureus_COL_00750	S.aureus_ED98_00662	S.aureus_JH1_00754	S.aureus_JH9_00753	S.aureus_RF122_00694
kipA_1		KipI antagonist	5	5	1	1	5147	1	19749	1004	1004	1004	S.aureus_COL_00751	S.aureus_ED98_00663	S.aureus_JH1_00755	S.aureus_JH9_00754	S.aureus_RF122_00695
ltaS		Lipoteichoic acid synthase	5	5	1	1	5146	1	19748	1940	1940	1940	S.aureus_COL_00752	S.aureus_ED98_00664	S.aureus_JH1_00756	S.aureus_JH9_00755	S.aureus_RF122_00696
yjjK		putative ABC transporter ATP-binding protein YjjK	5	5	1	1	5145	1	19747	1877	1877	1877	S.aureus_COL_00753	S.aureus_ED98_00665	S.aureus_JH1_00757	S.aureus_JH9_00756	S.aureus_RF122_00697
recQ_1		ATP-dependent DNA helicase RecQ	5	5	1	1	5144	1	19746	1778	1781	1780	S.aureus_COL_00754	S.aureus_ED98_00666	S.aureus_JH1_00758	S.aureus_JH9_00757	S.aureus_RF122_00698
opuBA_2		Choline transport ATP-binding protein OpuBA	5	5	1	1	5143	1	19745	977	977	977	S.aureus_COL_00755	S.aureus_ED98_00667	S.aureus_JH1_00759	S.aureus_JH9_00758	S.aureus_RF122_00699
opuBB		Choline transport system permease protein OpuBB	5	5	1	1	5142	1	19744	1514	1514	1514	S.aureus_COL_00756	S.aureus_ED98_00668	S.aureus_JH1_00760	S.aureus_JH9_00759	S.aureus_RF122_00700
hisC_1		Histidinol-phosphate aminotransferase	5	5	1	1	5141	1	19743	1058	1058	1058	S.aureus_COL_00757	S.aureus_ED98_00669	S.aureus_JH1_00761	S.aureus_JH9_00760	S.aureus_RF122_00701
group_4461		Putative 5'(3')-deoxyribonucleotidase	5	5	1	1	5140	1	19742	542	542	542	S.aureus_COL_00758	S.aureus_ED98_00670	S.aureus_JH1_00762	S.aureus_JH9_00761	S.aureus_RF122_00702
group_4462		Putative lipid kinase	5	5	1	1	5139	1	19741	917	917	917	S.aureus_COL_00759	S.aureus_ED98_00671	S.aureus_JH1_00763	S.aureus_JH9_00762	S.aureus_RF122_00703
dtpT		Di-/tripeptide transporter	5	5	1	1	5138	1	19740	1505	1505	1505	S.aureus_COL_00760	S.aureus_ED98_00672	S.aureus_JH1_00764	S.aureus_JH9_00763	S.aureus_RF122_00704
group_4464		EamA-like transporter family protein	5	5	1	1	5134	1	19722	866	866	866	S.aureus_COL_00762	S.aureus_ED98_00674	S.aureus_JH1_00766	S.aureus_JH9_00765	S.aureus_RF122_00706
group_4465		ribonucleotide reductase stimulatory protein	5	5	1	1	5133	1	19721	398	398	398	S.aureus_COL_00763	S.aureus_ED98_00675	S.aureus_JH1_00767	S.aureus_JH9_00766	S.aureus_RF122_00707
nrdE2		Ribonucleoside-diphosphate reductase subunit alpha 2	5	5	1	1	5132	1	19720	2105	2105	2105	S.aureus_COL_00764	S.aureus_ED98_00676	S.aureus_JH1_00768	S.aureus_JH9_00767	S.aureus_RF122_00708
group_4467	nrdF	Ribonucleoside-diphosphate reductase subunit beta	5	5	1	1	5131	1	19719	971	971	971	S.aureus_COL_00765	S.aureus_ED98_00677	S.aureus_JH1_00769	S.aureus_JH9_00768	S.aureus_RF122_00709
fecD_1		Fe(3 ) dicitrate transport system permease protein FecD	5	5	1	1	5130	1	19718	1013	1013	1013	S.aureus_COL_00766	S.aureus_ED98_00678	S.aureus_JH1_00770	S.aureus_JH9_00769	S.aureus_RF122_00710
group_4469		CHY zinc finger	5	5	1	1	5126	1	19713	314	314	314	S.aureus_COL_00770	S.aureus_ED98_00682	S.aureus_JH1_00774	S.aureus_JH9_00773	S.aureus_RF122_00715
murB		UDP-N-acetylenolpyruvoylglucosamine reductase	5	5	1	1	5125	1	19712	923	923	923	S.aureus_COL_00771	S.aureus_ED98_00683	S.aureus_JH1_00775	S.aureus_JH9_00774	S.aureus_RF122_00716
group_4471		hypothetical protein	5	5	1	1	5124	1	19711	518	518	518	S.aureus_COL_00772	S.aureus_ED98_00684	S.aureus_JH1_00776	S.aureus_JH9_00775	S.aureus_RF122_00717
group_4472		hypothetical protein	5	5	1	1	5122	1	19709	320	320	320	S.aureus_COL_00774	S.aureus_ED98_00686	S.aureus_JH1_00778	S.aureus_JH9_00777	S.aureus_RF122_00719
garK_1		Glycerate 2-kinase	5	5	1	1	5121	1	19708	1124	1124	1124	S.aureus_COL_00775	S.aureus_ED98_00687	S.aureus_JH1_00779	S.aureus_JH9_00778	S.aureus_RF122_00720
pepT_1		Peptidase T	5	5	1	1	5120	1	19707	1226	1226	1226	S.aureus_COL_00776	S.aureus_ED98_00688	S.aureus_JH1_00780	S.aureus_JH9_00779	S.aureus_RF122_00721
group_4475		hypothetical protein	5	5	1	1	5119	1	19706	494	494	494	S.aureus_COL_00777	S.aureus_ED98_00689	S.aureus_JH1_00781	S.aureus_JH9_00780	S.aureus_RF122_00722
yjjP		Inner membrane protein YjjP	5	5	1	1	5118	1	19705	761	761	761	S.aureus_COL_00778	S.aureus_ED98_00690	S.aureus_JH1_00782	S.aureus_JH9_00781	S.aureus_RF122_00723
dosC		Diguanylate cyclase DosC	5	5	1	1	5117	1	19704	1070	1070	1070	S.aureus_COL_00779	S.aureus_ED98_00691	S.aureus_JH1_00783	S.aureus_JH9_00782	S.aureus_RF122_00724
tagO		putative undecaprenyl-phosphate N-acetylglucosaminyl 1-phosphate transferase	5	5	1	1	5116	1	19703	1055	1055	1055	S.aureus_COL_00780	S.aureus_ED98_00692	S.aureus_JH1_00784	S.aureus_JH9_00783	S.aureus_RF122_00725
yigZ		IMPACT family member YigZ	5	5	1	1	5115	1	19702	641	641	641	S.aureus_COL_00781	S.aureus_ED98_00693	S.aureus_JH1_00785	S.aureus_JH9_00784	S.aureus_RF122_00726
group_4480		DegV domain-containing protein	5	5	1	1	5114	1	19701	866	866	866	S.aureus_COL_00782	S.aureus_ED98_00694	S.aureus_JH1_00786	S.aureus_JH9_00785	S.aureus_RF122_00727
group_4481		DNA utilization protein GntX	5	5	1	1	5112	1	19699	674	674	674	S.aureus_COL_00784	S.aureus_ED98_00696	S.aureus_JH1_00788	S.aureus_JH9_00787	S.aureus_RF122_00729
yvyD		Putative sigma-54 modulation protein	5	5	1	1	5111	1	19698	572	572	572	S.aureus_COL_00785	S.aureus_ED98_00697	S.aureus_JH1_00789	S.aureus_JH9_00788	S.aureus_RF122_00730
group_4483		preprotein translocase subunit SecA	5	5	1	1	5110	1	19697	2531	2531	2531	S.aureus_COL_00786	S.aureus_ED98_00698	S.aureus_JH1_00790	S.aureus_JH9_00789	S.aureus_RF122_00731
prfB		Peptide chain release factor 2	5	5	1	1	5109	1	19696	992	992	992	S.aureus_COL_00787	S.aureus_ED98_00699	S.aureus_JH1_00791	S.aureus_JH9_00790	S.aureus_RF122_00732
yfbR		5'-deoxynucleotidase YfbR	5	5	1	1	5107	1	19694	650	650	650	S.aureus_COL_00789	S.aureus_ED98_00701	S.aureus_JH1_00793	S.aureus_JH9_00792	S.aureus_RF122_00735
group_4487		hypothetical protein	5	5	1	1	5104	1	19692	236	236	236	S.aureus_COL_00790	S.aureus_ED98_00702	S.aureus_JH1_00794	S.aureus_JH9_00793	S.aureus_RF122_00736
uvrB_2		UvrABC system protein B	5	5	1	1	5103	1	19691	1985	1985	1985	S.aureus_COL_00791	S.aureus_ED98_00703	S.aureus_JH1_00795	S.aureus_JH9_00794	S.aureus_RF122_00737
uvrA		UvrABC system protein A	5	5	1	1	5102	1	19690	2846	2846	2846	S.aureus_COL_00792	S.aureus_ED98_00704	S.aureus_JH1_00796	S.aureus_JH9_00795	S.aureus_RF122_00738
hprK		HPr kinase/phosphorylase	5	5	1	1	5101	1	19689	932	932	932	S.aureus_COL_00793	S.aureus_ED98_00705	S.aureus_JH1_00797	S.aureus_JH9_00796	S.aureus_RF122_00739
lgt		Prolipoprotein diacylglyceryl transferase	5	5	1	1	5100	1	19688	839	839	839	S.aureus_COL_00794	S.aureus_ED98_00706	S.aureus_JH1_00798	S.aureus_JH9_00797	S.aureus_RF122_00740
maa		Maltose O-acetyltransferase	5	5	1	1	5099	1	19687	485	485	485	S.aureus_COL_00795	S.aureus_ED98_00707	S.aureus_JH1_00799	S.aureus_JH9_00798	S.aureus_RF122_00741
group_4493		Anaphase-promoting complex, cyclosome, subunit 3	5	5	1	1	5098	1	19686	1439	1439	1439	S.aureus_COL_00796	S.aureus_ED98_00708	S.aureus_JH1_00800	S.aureus_JH9_00799	S.aureus_RF122_00742
trxB		Thioredoxin reductase	5	5	1	1	5097	1	19685	935	935	935	S.aureus_COL_00797	S.aureus_ED98_00709	S.aureus_JH1_00801	S.aureus_JH9_00800	S.aureus_RF122_00743
group_4495		glmZ(sRNA)-inactivating NTPase	5	5	1	1	5096	1	19684	911	911	911	S.aureus_COL_00798	S.aureus_ED98_00710	S.aureus_JH1_00802	S.aureus_JH9_00801	S.aureus_RF122_00745
group_4496		Gluconeogenesis factor	5	5	1	1	5094	1	19683	995	995	995	S.aureus_COL_00799	S.aureus_ED98_00711	S.aureus_JH1_00803	S.aureus_JH9_00802	S.aureus_RF122_00746
group_4497	whiA	Putative sporulation transcription regulator WhiA	5	5	1	1	5093	1	19682	944	944	944	S.aureus_COL_00800	S.aureus_ED98_00712	S.aureus_JH1_00804	S.aureus_JH9_00803	S.aureus_RF122_00747
group_4498		hypothetical protein	5	5	1	1	4537	1	18097	629	629	629	S.aureus_COL_00804	S.aureus_ED98_00716	S.aureus_JH1_00808	S.aureus_JH9_00807	S.aureus_RF122_00752
cggR		Central glycolytic genes regulator	5	5	1	1	4536	1	18098	1013	1013	1013	S.aureus_COL_00805	S.aureus_ED98_00717	S.aureus_JH1_00809	S.aureus_JH9_00808	S.aureus_RF122_00753
gapA1		Glyceraldehyde-3-phosphate dehydrogenase 1	5	5	1	1	4535	1	18099	1010	1010	1010	S.aureus_COL_00806	S.aureus_ED98_00718	S.aureus_JH1_00810	S.aureus_JH9_00809	S.aureus_RF122_00754
pgk		Phosphoglycerate kinase	5	5	1	1	4534	1	18100	1190	1190	1190	S.aureus_COL_00807	S.aureus_ED98_00719	S.aureus_JH1_00811	S.aureus_JH9_00810	S.aureus_RF122_00755
tpiA		Triosephosphate isomerase	5	5	1	1	4533	1	18101	761	761	761	S.aureus_COL_00808	S.aureus_ED98_00720	S.aureus_JH1_00812	S.aureus_JH9_00811	S.aureus_RF122_00756
gpmI		2,3-bisphosphoglycerate-independent phosphoglycerate mutase	5	5	1	1	4532	1	18102	1517	1517	1517	S.aureus_COL_00809	S.aureus_ED98_00721	S.aureus_JH1_00813	S.aureus_JH9_00812	S.aureus_RF122_00757
group_4504		hypothetical protein	5	5	1	1	4510	1	18213	458	458	458	S.aureus_COL_00811	S.aureus_ED98_00723	S.aureus_JH1_00815	S.aureus_JH9_00814	S.aureus_RF122_00759
group_4505		preprotein translocase subunit SecG	5	5	1	1	4509	1	18214	233	233	233	S.aureus_COL_00812	S.aureus_ED98_00724	S.aureus_JH1_00816	S.aureus_JH9_00815	S.aureus_RF122_00760
smpB		SsrA-binding protein	5	5	1	1	4506	1	18220	464	464	464	S.aureus_COL_00815	S.aureus_ED98_00727	S.aureus_JH1_00819	S.aureus_JH9_00818	S.aureus_RF122_00763
group_4507		hypothetical protein	5	5	1	1	4504	1	18222	716	728	725	S.aureus_COL_00818	S.aureus_ED98_00730	S.aureus_JH1_00822	S.aureus_JH9_00821	S.aureus_RF122_00768
group_4508		hypothetical protein	5	5	1	1	4502	1	18224	530	530	530	S.aureus_COL_00820	S.aureus_ED98_00732	S.aureus_JH1_00824	S.aureus_JH9_00823	S.aureus_RF122_00770
nuc		Thermonuclease precursor	5	5	1	1	4493	1	18233	686	686	686	S.aureus_COL_00825	S.aureus_ED98_00737	S.aureus_JH1_00829	S.aureus_JH9_00828	S.aureus_RF122_00775
group_4513		hypothetical protein	5	5	1	1	4489	1	18237	569	569	569	S.aureus_COL_00829	S.aureus_ED98_00741	S.aureus_JH1_00833	S.aureus_JH9_00832	S.aureus_RF122_00779
group_4514		hypothetical protein	5	5	1	1	4487	1	18239	260	260	260	S.aureus_COL_00831	S.aureus_ED98_00743	S.aureus_JH1_00835	S.aureus_JH9_00834	S.aureus_RF122_00781
group_4515		hypothetical protein	5	5	1	1	4486	1	18240	203	203	203	S.aureus_COL_00832	S.aureus_ED98_00744	S.aureus_JH1_00836	S.aureus_JH9_00835	S.aureus_RF122_00782
group_4516		hypothetical protein	5	5	1	1	4485	1	18241	236	236	236	S.aureus_COL_00833	S.aureus_ED98_00745	S.aureus_JH1_00837	S.aureus_JH9_00836	S.aureus_RF122_00783
pspB		Putative phosphoserine phosphatase 2	5	5	1	1	4484	1	18242	581	581	581	S.aureus_COL_00834	S.aureus_ED98_00746	S.aureus_JH1_00838	S.aureus_JH9_00837	S.aureus_RF122_00784
argO		Arginine exporter protein ArgO	5	5	1	1	4483	1	18243	617	617	617	S.aureus_COL_00835	S.aureus_ED98_00747	S.aureus_JH1_00839	S.aureus_JH9_00838	S.aureus_RF122_00785
group_4519		hypothetical protein	5	5	1	1	4482	1	18244	494	494	494	S.aureus_COL_00836	S.aureus_ED98_00748	S.aureus_JH1_00840	S.aureus_JH9_00839	S.aureus_RF122_00786
group_4520		Organic hydroperoxide resistance protein-like protein	5	5	1	1	4481	1	18245	422	422	422	S.aureus_COL_00837	S.aureus_ED98_00749	S.aureus_JH1_00841	S.aureus_JH9_00840	S.aureus_RF122_00787
aroD		3-dehydroquinate dehydratase	5	5	1	1	4480	1	18246	716	716	716	S.aureus_COL_00838	S.aureus_ED98_00750	S.aureus_JH1_00842	S.aureus_JH9_00841	S.aureus_RF122_00788
group_4522		putative oxidoreductase	5	5	1	1	4479	1	18247	539	539	539	S.aureus_COL_00839	S.aureus_ED98_00751	S.aureus_JH1_00843	S.aureus_JH9_00842	S.aureus_RF122_00789
ydbP		Thioredoxin-like protein YdbP	5	5	1	1	4478	1	18248	320	320	320	S.aureus_COL_00840	S.aureus_ED98_00752	S.aureus_JH1_00844	S.aureus_JH9_00843	S.aureus_RF122_00790
mgsR		Regulatory protein MgsR	5	5	1	1	4477	1	18249	356	356	356	S.aureus_COL_00841	S.aureus_ED98_00753	S.aureus_JH1_00845	S.aureus_JH9_00844	S.aureus_RF122_00791
metN2		Methionine import ATP-binding protein MetN 2	5	5	1	1	4471	1	18254	1025	1025	1025	S.aureus_COL_00847	S.aureus_ED98_00759	S.aureus_JH1_00851	S.aureus_JH9_00850	S.aureus_RF122_00798
metP_2		Methionine import system permease protein MetP	5	5	1	1	4470	1	18255	695	695	695	S.aureus_COL_00848	S.aureus_ED98_00760	S.aureus_JH1_00852	S.aureus_JH9_00851	S.aureus_RF122_00799
metQ_2		Methionine-binding lipoprotein MetQ precursor	5	5	1	1	4469	1	18314	821	821	821	S.aureus_COL_00849	S.aureus_ED98_00761	S.aureus_JH1_00853	S.aureus_JH9_00852	S.aureus_RF122_00800
group_4546		CsbD-like protein	5	5	1	1	4340	1	18315	194	194	194	S.aureus_COL_00877	S.aureus_ED98_00786	S.aureus_JH1_00854	S.aureus_JH9_00853	S.aureus_RF122_00801
group_4547		hypothetical protein	5	5	1	1	4334	1	18316	851	851	851	S.aureus_COL_00878	S.aureus_ED98_00787	S.aureus_JH1_00855	S.aureus_JH9_00854	S.aureus_RF122_00802
sufB_1		FeS cluster assembly protein SufB	5	5	1	1	4332	1	18536	1307	1307	1307	S.aureus_COL_00880	S.aureus_ED98_00789	S.aureus_JH1_00857	S.aureus_JH9_00856	S.aureus_RF122_00804
csd		putative cysteine desulfurase	5	5	1	1	4331	1	18537	1241	1241	1241	S.aureus_COL_00881	S.aureus_ED98_00790	S.aureus_JH1_00858	S.aureus_JH9_00857	S.aureus_RF122_00805
group_4550		hypothetical protein	5	5	1	1	2241	1	20208	314	314	314	S.aureus_COL_00884	S.aureus_ED98_00861	S.aureus_JH1_00932	S.aureus_JH9_00931	S.aureus_RF122_00813
tlyC		Hemolysin C	5	5	1	1	2242	1	20207	1040	1040	1040	S.aureus_COL_00885	S.aureus_ED98_00862	S.aureus_JH1_00933	S.aureus_JH9_00932	S.aureus_RF122_00814
group_4552		hypothetical protein	5	5	1	1	2245	1	20205	848	848	848	S.aureus_COL_00887	S.aureus_ED98_00864	S.aureus_JH1_00935	S.aureus_JH9_00934	S.aureus_RF122_00817
group_4553		hypothetical protein	5	5	1	1	2246	1	20204	827	827	827	S.aureus_COL_00888	S.aureus_ED98_00865	S.aureus_JH1_00936	S.aureus_JH9_00935	S.aureus_RF122_00818
group_4554		hypothetical protein	5	5	1	1	2249	1	24725	383	383	383	S.aureus_COL_00891	S.aureus_ED98_00868	S.aureus_JH1_00939	S.aureus_JH9_00938	S.aureus_RF122_00821
yutF		putative hydrolase YutF	5	5	1	1	2279	1	24728	779	779	779	S.aureus_COL_00894	S.aureus_ED98_00871	S.aureus_JH1_00943	S.aureus_JH9_00942	S.aureus_RF122_00824
ghrB_1		Glyoxylate/hydroxypyruvate reductase B	5	5	1	1	2280	1	24729	959	959	959	S.aureus_COL_00895	S.aureus_ED98_00872	S.aureus_JH1_00944	S.aureus_JH9_00943	S.aureus_RF122_00825
group_4557		D-Ala-teichoic acid biosynthesis protein	5	5	1	1	2281	1	24730	152	152	152	S.aureus_COL_00896	S.aureus_ED98_00873	S.aureus_JH1_00945	S.aureus_JH9_00944	S.aureus_RF122_00826
dltA		D-alanine--poly(phosphoribitol) ligase subunit 1	5	5	1	1	2282	1	24731	1457	1457	1457	S.aureus_COL_00897	S.aureus_ED98_00874	S.aureus_JH1_00946	S.aureus_JH9_00945	S.aureus_RF122_00827
patA_1		Peptidoglycan O-acetyltransferase	5	5	1	1	2283	1	24732	1214	1214	1214	S.aureus_COL_00898	S.aureus_ED98_00875	S.aureus_JH1_00947	S.aureus_JH9_00946	S.aureus_RF122_00828
group_456		hypothetical protein	5	5	1	1	9114	1	25250	944	944	944	S.aureus_COL_00376	S.aureus_ED98_00287	S.aureus_JH1_00375	S.aureus_JH9_00375	S.aureus_RF122_00290
group_4560		DltD central region	5	5	1	1	2294	1	24752	1175	1175	1175	S.aureus_COL_00900	S.aureus_ED98_00877	S.aureus_JH1_00949	S.aureus_JH9_00948	S.aureus_RF122_00830
group_4561		hypothetical protein	5	5	1	1	3816	1	24980	323	323	323	S.aureus_COL_00902	S.aureus_ED98_00879	S.aureus_JH1_00951	S.aureus_JH9_00950	S.aureus_RF122_00832
yjlD		NADH dehydrogenase-like protein YjlD	5	5	1	1	3815	1	24981	1064	1064	1064	S.aureus_COL_00903	S.aureus_ED98_00880	S.aureus_JH1_00952	S.aureus_JH9_00951	S.aureus_RF122_00833
group_4563		hypothetical protein	5	5	1	1	3814	1	24982	236	236	236	S.aureus_COL_00904	S.aureus_ED98_00881	S.aureus_JH1_00953	S.aureus_JH9_00952	S.aureus_RF122_00834
erpA		Iron-sulfur cluster insertion protein ErpA	5	5	1	1	3813	1	24983	359	359	359	S.aureus_COL_00905	S.aureus_ED98_00882	S.aureus_JH1_00954	S.aureus_JH9_00953	S.aureus_RF122_00835
group_4565		NADH dehydrogenase-like protein	5	5	1	1	3812	1	24984	1208	1208	1208	S.aureus_COL_00906	S.aureus_ED98_00883	S.aureus_JH1_00955	S.aureus_JH9_00954	S.aureus_RF122_00836
pepA_1		Cytosol aminopeptidase	5	5	1	1	3811	1	24985	1475	1475	1475	S.aureus_COL_00907	S.aureus_ED98_00884	S.aureus_JH1_00956	S.aureus_JH9_00955	S.aureus_RF122_00837
group_4567		Na /H antiporter family protein	5	5	1	1	3810	1	24986	1316	1316	1316	S.aureus_COL_00908	S.aureus_ED98_00885	S.aureus_JH1_00957	S.aureus_JH9_00956	S.aureus_RF122_00838
group_4568		Pyridine nucleotide-disulphide oxidoreductase	5	5	1	1	3808	1	24988	1154	1154	1154	S.aureus_COL_00910	S.aureus_ED98_00887	S.aureus_JH1_00959	S.aureus_JH9_00958	S.aureus_RF122_00842
mnhG1		Na( )/H( ) antiporter subunit G1	5	5	1	1	3805	1	24989	356	356	356	S.aureus_COL_00911	S.aureus_ED98_00888	S.aureus_JH1_00960	S.aureus_JH9_00959	S.aureus_RF122_00843
mhqA_1		Putative ring-cleaving dioxygenase MhqA	5	5	1	1	9126	1	25238	860	926	912	S.aureus_COL_00387	S.aureus_ED98_00298	S.aureus_JH1_00386	S.aureus_JH9_00386	S.aureus_RF122_00300
mnhF1		Na( )/H( ) antiporter subunit F1	5	5	1	1	3804	1	24990	293	293	293	S.aureus_COL_00912	S.aureus_ED98_00889	S.aureus_JH1_00961	S.aureus_JH9_00960	S.aureus_RF122_00844
mnhE1		Na( )/H( ) antiporter subunit E1	5	5	1	1	3803	1	24991	479	479	479	S.aureus_COL_00913	S.aureus_ED98_00890	S.aureus_JH1_00962	S.aureus_JH9_00961	S.aureus_RF122_00845
mnhD1_2		Na( )/H( ) antiporter subunit D1	5	5	1	1	3802	1	24992	1496	1496	1496	S.aureus_COL_00914	S.aureus_ED98_00891	S.aureus_JH1_00963	S.aureus_JH9_00962	S.aureus_RF122_00846
mnhC1		Na( )/H( ) antiporter subunit C1	5	5	1	1	3801	1	24993	341	341	341	S.aureus_COL_00915	S.aureus_ED98_00892	S.aureus_JH1_00964	S.aureus_JH9_00963	S.aureus_RF122_00847
mnhB1		Na( )/H( ) antiporter subunit B1	5	5	1	1	3800	1	24994	428	428	428	S.aureus_COL_00916	S.aureus_ED98_00893	S.aureus_JH1_00965	S.aureus_JH9_00964	S.aureus_RF122_00848
mnhA1		Na( )/H( ) antiporter subunit A1	5	5	1	1	3799	1	24995	2405	2405	2405	S.aureus_COL_00917	S.aureus_ED98_00894	S.aureus_JH1_00966	S.aureus_JH9_00965	S.aureus_RF122_00849
kapB		Kinase-associated lipoprotein B precursor	5	5	1	1	3798	1	24996	383	383	383	S.aureus_COL_00918	S.aureus_ED98_00895	S.aureus_JH1_00967	S.aureus_JH9_00966	S.aureus_RF122_00850
group_4577		Putative peptidyl-prolyl cis-trans isomerase	5	5	1	1	3797	1	24997	593	593	593	S.aureus_COL_00919	S.aureus_ED98_00896	S.aureus_JH1_00968	S.aureus_JH9_00967	S.aureus_RF122_00851
group_4578		NADH oxidase	5	5	1	1	3791	1	25039	1127	1127	1127	S.aureus_COL_00921	S.aureus_ED98_00898	S.aureus_JH1_00970	S.aureus_JH9_00969	S.aureus_RF122_00853
rocD2_2		Ornithine aminotransferase 2	5	5	1	1	3790	1	25040	1190	1190	1190	S.aureus_COL_00922	S.aureus_ED98_00899	S.aureus_JH1_00971	S.aureus_JH9_00970	S.aureus_RF122_00854
ytrB_1		ABC transporter ATP-binding protein YtrB	5	5	1	1	9139	1	25224	842	842	842	S.aureus_COL_00400	S.aureus_ED98_00311	S.aureus_JH1_00399	S.aureus_JH9_00399	S.aureus_RF122_00313
glpQ1_1		putative glycerophosphoryl diester phosphodiesterase 1	5	5	1	1	3772	1	24615	929	929	929	S.aureus_COL_00924	S.aureus_ED98_00901	S.aureus_JH1_00973	S.aureus_JH9_00972	S.aureus_RF122_00856
argH1		Argininosuccinate lyase 1	5	5	1	1	3771	1	24614	1379	1379	1379	S.aureus_COL_00925	S.aureus_ED98_00902	S.aureus_JH1_00974	S.aureus_JH9_00973	S.aureus_RF122_00857
argG		Argininosuccinate synthase	5	5	1	1	3770	1	24613	1205	1205	1205	S.aureus_COL_00926	S.aureus_ED98_00903	S.aureus_JH1_00975	S.aureus_JH9_00974	S.aureus_RF122_00858
pgi		Glucose-6-phosphate isomerase	5	5	1	1	3769	1	24612	1331	1331	1331	S.aureus_COL_00927	S.aureus_ED98_00904	S.aureus_JH1_00976	S.aureus_JH9_00975	S.aureus_RF122_00859
ydjZ		TVP38/TMEM64 family inner membrane protein YdjZ	5	5	1	1	3768	1	24611	575	575	575	S.aureus_COL_00928	S.aureus_ED98_00905	S.aureus_JH1_00977	S.aureus_JH9_00976	S.aureus_RF122_00860
spsB_2		Signal peptidase IB	5	5	1	1	3766	1	24609	575	575	575	S.aureus_COL_00930	S.aureus_ED98_00907	S.aureus_JH1_00979	S.aureus_JH9_00978	S.aureus_RF122_00862
addB		ATP-dependent helicase/deoxyribonuclease subunit B	5	5	1	1	3765	1	24608	3473	3476	3474	S.aureus_COL_00931	S.aureus_ED98_00908	S.aureus_JH1_00980	S.aureus_JH9_00979	S.aureus_RF122_00863
addA		ATP-dependent helicase/nuclease subunit A	5	5	1	1	3764	1	24607	3653	3653	3653	S.aureus_COL_00932	S.aureus_ED98_00909	S.aureus_JH1_00981	S.aureus_JH9_00980	S.aureus_RF122_00864
group_4588		Ureidoglycolate lyase	5	5	1	1	3763	1	24606	902	902	902	S.aureus_COL_00933	S.aureus_ED98_00910	S.aureus_JH1_00982	S.aureus_JH9_00981	S.aureus_RF122_00865
cdr		Coenzyme A disulfide reductase	5	5	1	1	3761	1	24604	1316	1316	1316	S.aureus_COL_00935	S.aureus_ED98_00912	S.aureus_JH1_00984	S.aureus_JH9_00983	S.aureus_RF122_00867
ykuT		putative MscS family protein YkuT	5	5	1	1	9149	1	25213	881	881	881	S.aureus_COL_00410	S.aureus_ED98_00321	S.aureus_JH1_00409	S.aureus_JH9_00409	S.aureus_RF122_00323
yidA		Sugar phosphatase YidA	5	5	1	1	3760	1	24603	824	824	824	S.aureus_COL_00936	S.aureus_ED98_00913	S.aureus_JH1_00985	S.aureus_JH9_00984	S.aureus_RF122_00868
group_4591		hypothetical protein	5	5	1	1	3759	1	24602	308	308	308	S.aureus_COL_00937	S.aureus_ED98_00914	S.aureus_JH1_00986	S.aureus_JH9_00985	S.aureus_RF122_00869
clpB		Chaperone protein ClpB	5	5	1	1	3756	1	24599	2609	2609	2609	S.aureus_COL_00939	S.aureus_ED98_00916	S.aureus_JH1_00988	S.aureus_JH9_00987	S.aureus_RF122_00872
group_4594		65 kDa membrane protein precursor	5	5	1	1	3749	1	24592	434	434	434	S.aureus_COL_00945	S.aureus_ED98_00923	S.aureus_JH1_00994	S.aureus_JH9_00993	S.aureus_RF122_00875
group_4595		hypothetical protein	5	5	1	1	3748	1	24590	185	185	185	S.aureus_COL_00946	S.aureus_ED98_00924	S.aureus_JH1_00995	S.aureus_JH9_00994	S.aureus_RF122_00876
group_4596	fabH	3-oxoacyl-[acyl-carrier-protein] synthase 3	5	5	1	1	3747	1	24589	941	941	941	S.aureus_COL_00947	S.aureus_ED98_00925	S.aureus_JH1_00996	S.aureus_JH9_00995	S.aureus_RF122_00877
fabF		3-oxoacyl-[acyl-carrier-protein] synthase 2	5	5	1	1	3746	1	24588	1244	1244	1244	S.aureus_COL_00948	S.aureus_ED98_00926	S.aureus_JH1_00997	S.aureus_JH9_00996	S.aureus_RF122_00878
oppB		Oligopeptide transport system permease protein OppB	5	5	1	1	3744	1	24585	926	926	926	S.aureus_COL_00950	S.aureus_ED98_00928	S.aureus_JH1_00999	S.aureus_JH9_00998	S.aureus_RF122_00881
oppC		Oligopeptide transport system permease protein OppC	5	5	1	1	3743	1	24584	1070	1070	1070	S.aureus_COL_00951	S.aureus_ED98_00929	S.aureus_JH1_01000	S.aureus_JH9_00999	S.aureus_RF122_00882
group_460		hypothetical protein	5	5	1	1	26060	1	7915	368	368	368	S.aureus_COL_00420	S.aureus_ED98_00330	S.aureus_JH1_00418	S.aureus_JH9_00418	S.aureus_RF122_00332
oppD_1		Oligopeptide transport ATP-binding protein OppD	5	5	1	1	3742	1	24583	1082	1082	1082	S.aureus_COL_00952	S.aureus_ED98_00930	S.aureus_JH1_01001	S.aureus_JH9_01000	S.aureus_RF122_00883
dppE		Dipeptide-binding protein DppE precursor	5	5	1	1	3740	1	24581	1655	1655	1655	S.aureus_COL_00954	S.aureus_ED98_00932	S.aureus_JH1_01003	S.aureus_JH9_01002	S.aureus_RF122_00885
trpS		Tryptophan--tRNA ligase	5	5	1	1	3734	1	24575	989	989	989	S.aureus_COL_00960	S.aureus_ED98_00938	S.aureus_JH1_01009	S.aureus_JH9_01008	S.aureus_RF122_00893
mecA		Adapter protein MecA	5	5	1	1	3448	1	25820	719	719	719	S.aureus_COL_00962	S.aureus_ED98_00942	S.aureus_JH1_01011	S.aureus_JH9_01010	S.aureus_RF122_00895
pepF1_1		Oligoendopeptidase F, plasmid	5	5	1	1	3446	1	25822	1808	1808	1808	S.aureus_COL_00964	S.aureus_ED98_00944	S.aureus_JH1_01013	S.aureus_JH9_01012	S.aureus_RF122_00897
group_4609		hypothetical protein	5	5	1	1	3445	1	25823	806	806	806	S.aureus_COL_00965	S.aureus_ED98_00945	S.aureus_JH1_01014	S.aureus_JH9_01013	S.aureus_RF122_00898
group_461		hypothetical protein	5	5	1	1	26066	1	7920	386	386	386	S.aureus_COL_00425	S.aureus_ED98_00335	S.aureus_JH1_00423	S.aureus_JH9_00423	S.aureus_RF122_00337
yjbI		Group 2 truncated hemoglobin YjbI	5	5	1	1	3444	1	25824	365	365	365	S.aureus_COL_00966	S.aureus_ED98_00946	S.aureus_JH1_01015	S.aureus_JH9_01014	S.aureus_RF122_00899
group_4611		CYTH domain protein	5	5	1	1	3443	1	25825	593	593	593	S.aureus_COL_00967	S.aureus_ED98_00947	S.aureus_JH1_01016	S.aureus_JH9_01015	S.aureus_RF122_00900
group_4612		hypothetical protein	5	5	1	1	3442	1	25826	347	347	347	S.aureus_COL_00968	S.aureus_ED98_00948	S.aureus_JH1_01017	S.aureus_JH9_01016	S.aureus_RF122_00901
yjbM		GTP pyrophosphokinase YjbM	5	5	1	1	3441	1	25827	635	635	635	S.aureus_COL_00969	S.aureus_ED98_00949	S.aureus_JH1_01018	S.aureus_JH9_01017	S.aureus_RF122_00902
rluD_1		Ribosomal large subunit pseudouridine synthase D	5	5	1	1	3372	1	25835	854	854	854	S.aureus_COL_00971	S.aureus_ED98_00951	S.aureus_JH1_01020	S.aureus_JH9_01019	S.aureus_RF122_00904
mgtE		Magnesium transporter MgtE	5	5	1	1	3371	1	25836	1385	1385	1385	S.aureus_COL_00972	S.aureus_ED98_00952	S.aureus_JH1_01021	S.aureus_JH9_01020	S.aureus_RF122_00905
fabI		Enoyl-[acyl-carrier-protein] reductase [NADPH] FabI	5	5	1	1	3369	1	25838	770	770	770	S.aureus_COL_00975	S.aureus_ED98_00954	S.aureus_JH1_01023	S.aureus_JH9_01022	S.aureus_RF122_00907
group_4617		pheromone autoinducer 2 transporter	5	5	1	1	3368	1	25839	1085	1085	1085	S.aureus_COL_00976	S.aureus_ED98_00955	S.aureus_JH1_01024	S.aureus_JH9_01023	S.aureus_RF122_00908
alsT_1		Amino-acid carrier protein AlsT	5	5	1	1	3367	1	25840	1568	1568	1568	S.aureus_COL_00977	S.aureus_ED98_00956	S.aureus_JH1_01025	S.aureus_JH9_01024	S.aureus_RF122_00909
group_4619		2',5' RNA ligase family	5	5	1	1	3365	1	25842	509	509	509	S.aureus_COL_00979	S.aureus_ED98_00958	S.aureus_JH1_01027	S.aureus_JH9_01026	S.aureus_RF122_00911
qorB		Quinone oxidoreductase 2	5	5	1	1	26088	1	7939	788	845	833	S.aureus_COL_00444	S.aureus_ED98_00355	S.aureus_JH1_00443	S.aureus_JH9_00443	S.aureus_RF122_00383
ltaA		putative glycolipid permease LtaA	5	5	1	1	3364	1	25843	1190	1190	1190	S.aureus_COL_00980	S.aureus_ED98_00959	S.aureus_JH1_01028	S.aureus_JH9_01027	S.aureus_RF122_00912
ugtP		Processive diacylglycerol beta-glucosyltransferase	5	5	1	1	3363	1	25844	1175	1175	1175	S.aureus_COL_00981	S.aureus_ED98_00960	S.aureus_JH1_01029	S.aureus_JH9_01028	S.aureus_RF122_00913
group_4622	prfC	Peptide chain release factor 3	5	5	1	1	3360	1	25847	1562	1562	1562	S.aureus_COL_00984	S.aureus_ED98_00963	S.aureus_JH1_01032	S.aureus_JH9_01031	S.aureus_RF122_00916
group_4623		Integral membrane protein TerC family protein	5	5	1	1	3359	1	25913	803	803	803	S.aureus_COL_00985	S.aureus_ED98_00964	S.aureus_JH1_01033	S.aureus_JH9_01032	S.aureus_RF122_00917
ktrB_1		Ktr system potassium uptake protein B	5	5	1	1	2572	1	25915	1358	1358	1358	S.aureus_COL_00987	S.aureus_ED98_00966	S.aureus_JH1_01098	S.aureus_JH9_01097	S.aureus_RF122_00919
yfkN_4		Trifunctional nucleotide phosphoesterase protein YfkN precursor	5	5	1	1	2573	1	25916	1514	1514	1514	S.aureus_COL_00988	S.aureus_ED98_00967	S.aureus_JH1_01099	S.aureus_JH9_01098	S.aureus_RF122_00920
comK		Competence transcription factor	5	5	1	1	2574	1	25917	569	569	569	S.aureus_COL_00991	S.aureus_ED98_00970	S.aureus_JH1_01102	S.aureus_JH9_01101	S.aureus_RF122_00923
group_4627		hypothetical protein	5	5	1	1	2575	1	25918	218	218	218	S.aureus_COL_00992	S.aureus_ED98_00971	S.aureus_JH1_01103	S.aureus_JH9_01102	S.aureus_RF122_00924
lplJ_2		Lipoate-protein ligase LplJ	5	5	1	1	2576	1	25919	986	986	986	S.aureus_COL_00993	S.aureus_ED98_00972	S.aureus_JH1_01104	S.aureus_JH9_01103	S.aureus_RF122_00925
group_4629		CAAX amino terminal protease self- immunity	5	5	1	1	3027	1	24485	602	602	602	S.aureus_COL_00995	S.aureus_ED98_00974	S.aureus_JH1_01106	S.aureus_JH9_01105	S.aureus_RF122_00927
metN		Methionine import ATP-binding protein MetN	5	5	1	1	26140	1	7990	1025	1025	1025	S.aureus_COL_00476	S.aureus_ED98_00394	S.aureus_JH1_00482	S.aureus_JH9_00482	S.aureus_RF122_00418
group_4630		hypothetical protein	5	5	1	1	3023	1	24481	245	245	245	S.aureus_COL_00999	S.aureus_ED98_00978	S.aureus_JH1_01110	S.aureus_JH9_01109	S.aureus_RF122_00931
catD		Putative oxidoreductase CatD	5	5	1	1	3022	1	24478	356	356	356	S.aureus_COL_01002	S.aureus_ED98_00979	S.aureus_JH1_01111	S.aureus_JH9_01110	S.aureus_RF122_00935
group_4634		TM2 domain protein	5	5	1	1	3019	1	24474	215	215	215	S.aureus_COL_01005	S.aureus_ED98_00982	S.aureus_JH1_01114	S.aureus_JH9_01113	S.aureus_RF122_00939
menA		1,4-dihydroxy-2-naphthoate octaprenyltransferase	5	5	1	1	3017	1	24472	938	938	938	S.aureus_COL_01007	S.aureus_ED98_00984	S.aureus_JH1_01116	S.aureus_JH9_01115	S.aureus_RF122_00941
pchA		Salicylate biosynthesis isochorismate synthase	5	5	1	1	3016	1	24471	1361	1361	1361	S.aureus_COL_01008	S.aureus_ED98_00985	S.aureus_JH1_01117	S.aureus_JH9_01116	S.aureus_RF122_00942
menD		2-succinyl-5-enolpyruvyl-6-hydroxy-3-cyclohexene-1-carboxylate synthase	5	5	1	1	3015	1	24470	1673	1673	1673	S.aureus_COL_01009	S.aureus_ED98_00986	S.aureus_JH1_01118	S.aureus_JH9_01117	S.aureus_RF122_00943
sspC		Staphostatin B	5	5	1	1	3010	1	24444	329	329	329	S.aureus_COL_01012	S.aureus_ED98_00989	S.aureus_JH1_01121	S.aureus_JH9_01120	S.aureus_RF122_00946
sspB		Staphopain B precursor	5	5	1	1	3009	1	24443	1181	1181	1181	S.aureus_COL_01013	S.aureus_ED98_00990	S.aureus_JH1_01122	S.aureus_JH9_01121	S.aureus_RF122_00947
nth_1		endonuclease III	5	5	1	1	5881	1	18746	635	635	635	S.aureus_COL_00644	S.aureus_ED98_00557	S.aureus_JH1_00647	S.aureus_JH9_00646	S.aureus_RF122_00589
patA_2		Putative N-acetyl-LL-diaminopimelate aminotransferase	5	5	1	1	3007	1	24440	1154	1154	1154	S.aureus_COL_01015	S.aureus_ED98_00993	S.aureus_JH1_01124	S.aureus_JH9_01123	S.aureus_RF122_00949
atl_1		Bifunctional autolysin precursor	5	5	1	1	2998	1	24437	3746	3770	3755	S.aureus_COL_01018	S.aureus_ED98_00996	S.aureus_JH1_01127	S.aureus_JH9_01126	S.aureus_RF122_00953
yjcF		putative N-acetyltransferase YjcF	5	5	1	1	2997	1	24436	434	434	434	S.aureus_COL_01019	S.aureus_ED98_00997	S.aureus_JH1_01128	S.aureus_JH9_01127	S.aureus_RF122_00954
group_4643		hypothetical protein	5	5	1	1	2996	1	24435	470	470	470	S.aureus_COL_01020	S.aureus_ED98_00998	S.aureus_JH1_01129	S.aureus_JH9_01128	S.aureus_RF122_00955
pbpX_1		Putative penicillin-binding protein PbpX	5	5	1	1	2994	1	24433	1193	1193	1193	S.aureus_COL_01022	S.aureus_ED98_01000	S.aureus_JH1_01131	S.aureus_JH9_01130	S.aureus_RF122_00957
qoxD		Quinol oxidase subunit 4	5	5	1	1	2992	1	24432	290	290	290	S.aureus_COL_01023	S.aureus_ED98_01001	S.aureus_JH1_01132	S.aureus_JH9_01131	S.aureus_RF122_00958
qoxC		Quinol oxidase subunit 3	5	5	1	1	2991	1	24431	605	605	605	S.aureus_COL_01024	S.aureus_ED98_01002	S.aureus_JH1_01133	S.aureus_JH9_01132	S.aureus_RF122_00959
qoxA		putative quinol oxidase subunit 2 precursor	5	5	1	1	2989	1	24429	1100	1100	1100	S.aureus_COL_01026	S.aureus_ED98_01004	S.aureus_JH1_01135	S.aureus_JH9_01134	S.aureus_RF122_00961
group_4649		Pesticidal crystal protein cry22Aa	5	5	1	1	2988	1	24428	317	317	317	S.aureus_COL_01027	S.aureus_ED98_01005	S.aureus_JH1_01136	S.aureus_JH9_01135	S.aureus_RF122_00962
folD		Bifunctional protein FolD protein	5	5	1	1	2987	1	24427	860	860	860	S.aureus_COL_01028	S.aureus_ED98_01006	S.aureus_JH1_01137	S.aureus_JH9_01136	S.aureus_RF122_00963
purE		N5-carboxyaminoimidazole ribonucleotide mutase	5	5	1	1	2986	1	24426	482	482	482	S.aureus_COL_01029	S.aureus_ED98_01007	S.aureus_JH1_01138	S.aureus_JH9_01137	S.aureus_RF122_00964
purK		N5-carboxyaminoimidazole ribonucleotide synthase	5	5	1	1	2985	1	24425	1124	1124	1124	S.aureus_COL_01030	S.aureus_ED98_01008	S.aureus_JH1_01139	S.aureus_JH9_01138	S.aureus_RF122_00965
group_4653		phosphoribosylformylglycinamidine synthase subunit PurS	5	5	1	1	2983	1	24423	263	263	263	S.aureus_COL_01032	S.aureus_ED98_01010	S.aureus_JH1_01141	S.aureus_JH9_01140	S.aureus_RF122_00967
purQ		Phosphoribosylformylglycinamidine synthase 1	5	5	1	1	2982	1	24422	671	671	671	S.aureus_COL_01033	S.aureus_ED98_01011	S.aureus_JH1_01142	S.aureus_JH9_01141	S.aureus_RF122_00968
purL		Phosphoribosylformylglycinamidine synthase 2	5	5	1	1	2981	1	24421	2189	2189	2189	S.aureus_COL_01034	S.aureus_ED98_01012	S.aureus_JH1_01143	S.aureus_JH9_01142	S.aureus_RF122_00969
purF		Amidophosphoribosyltransferase precursor	5	5	1	1	2980	1	24420	1484	1484	1484	S.aureus_COL_01035	S.aureus_ED98_01013	S.aureus_JH1_01144	S.aureus_JH9_01143	S.aureus_RF122_00970
purM		Phosphoribosylformylglycinamidine cyclo-ligase	5	5	1	1	2979	1	24419	1028	1028	1028	S.aureus_COL_01036	S.aureus_ED98_01014	S.aureus_JH1_01145	S.aureus_JH9_01144	S.aureus_RF122_00971
purN		Phosphoribosylglycinamide formyltransferase	5	5	1	1	2978	1	24418	566	566	566	S.aureus_COL_01037	S.aureus_ED98_01015	S.aureus_JH1_01146	S.aureus_JH9_01145	S.aureus_RF122_00972
purH		Bifunctional purine biosynthesis protein PurH	5	5	1	1	2977	1	24417	1478	1478	1478	S.aureus_COL_01038	S.aureus_ED98_01016	S.aureus_JH1_01147	S.aureus_JH9_01146	S.aureus_RF122_00973
setC		Sugar efflux transporter C	5	5	1	1	5194	1	19874	1220	1292	1277	S.aureus_COL_00706	S.aureus_ED98_00619	S.aureus_JH1_00711	S.aureus_JH9_00710	S.aureus_RF122_00651
purD		Phosphoribosylamine--glycine ligase	5	5	1	1	2976	1	24416	1247	1247	1247	S.aureus_COL_01039	S.aureus_ED98_01017	S.aureus_JH1_01148	S.aureus_JH9_01147	S.aureus_RF122_00974
ykoC_1		Putative HMP/thiamine permease protein YkoC	5	5	1	1	2975	1	24415	806	806	806	S.aureus_COL_01040	S.aureus_ED98_01018	S.aureus_JH1_01149	S.aureus_JH9_01148	S.aureus_RF122_00975
ykoD_1		Putative HMP/thiamine import ATP-binding protein YkoD	5	5	1	1	2974	1	24414	1400	1400	1400	S.aureus_COL_01041	S.aureus_ED98_01019	S.aureus_JH1_01150	S.aureus_JH9_01149	S.aureus_RF122_00976
ykoE		Putative HMP/thiamine permease protein YkoE	5	5	1	1	2973	1	24413	575	575	575	S.aureus_COL_01042	S.aureus_ED98_01020	S.aureus_JH1_01151	S.aureus_JH9_01150	S.aureus_RF122_00977
group_4664		hypothetical protein	5	5	1	1	2970	1	24410	1295	1295	1295	S.aureus_COL_01044	S.aureus_ED98_01023	S.aureus_JH1_01154	S.aureus_JH9_01153	S.aureus_RF122_00979
rlmI		Ribosomal RNA large subunit methyltransferase I	5	5	1	1	2969	1	24409	1172	1172	1172	S.aureus_COL_01045	S.aureus_ED98_01024	S.aureus_JH1_01155	S.aureus_JH9_01154	S.aureus_RF122_00980
ptsI		Phosphoenolpyruvate-protein phosphotransferase	5	5	1	1	2885	1	24250	1718	1718	1718	S.aureus_COL_01048	S.aureus_ED98_01027	S.aureus_JH1_01158	S.aureus_JH9_01157	S.aureus_RF122_00983
ythA		Putative cytochrome bd menaquinol oxidase subunit I	5	5	1	1	2883	1	24248	1361	1361	1361	S.aureus_COL_01050	S.aureus_ED98_01029	S.aureus_JH1_01160	S.aureus_JH9_01159	S.aureus_RF122_00985
ythB		Putative cytochrome bd menaquinol oxidase subunit II	5	5	1	1	2882	1	24247	1019	1019	1019	S.aureus_COL_01051	S.aureus_ED98_01030	S.aureus_JH1_01161	S.aureus_JH9_01160	S.aureus_RF122_00986
group_4669		hypothetical protein	5	5	1	1	17480	1	24238	218	218	218	S.aureus_COL_01054	S.aureus_ED98_01033	S.aureus_JH1_01164	S.aureus_JH9_01163	S.aureus_RF122_00989
fruA_2		PTS system fructose-specific EIIABC component	5	5	1	1	5165	1	19766	1520	1964	1871	S.aureus_COL_00733	S.aureus_ED98_00646	S.aureus_JH1_00738	S.aureus_JH9_00737	S.aureus_RF122_00678
def		Peptide deformylase	5	5	1	1	17481	1	24237	551	551	551	S.aureus_COL_01055	S.aureus_ED98_01034	S.aureus_JH1_01165	S.aureus_JH9_01164	S.aureus_RF122_00990
group_4671	pdhB	Pyruvate dehydrogenase E1 component subunit beta	5	5	1	1	17489	1	24227	977	977	977	S.aureus_COL_01058	S.aureus_ED98_01037	S.aureus_JH1_01168	S.aureus_JH9_01167	S.aureus_RF122_00993
pdhC_1		Dihydrolipoyllysine-residue acetyltransferase component of pyruvate dehydrogenase complex	5	5	1	1	17490	1	24226	1292	1292	1292	S.aureus_COL_01059	S.aureus_ED98_01038	S.aureus_JH1_01169	S.aureus_JH9_01168	S.aureus_RF122_00994
group_4673		hypothetical protein	5	5	1	1	17504	1	24163	275	275	275	S.aureus_COL_01061	S.aureus_ED98_01040	S.aureus_JH1_01171	S.aureus_JH9_01170	S.aureus_RF122_00996
puuR		HTH-type transcriptional regulator PuuR	5	5	1	1	17505	1	24162	539	539	539	S.aureus_COL_01062	S.aureus_ED98_01041	S.aureus_JH1_01172	S.aureus_JH9_01171	S.aureus_RF122_00997
potA		Spermidine/putrescine import ATP-binding protein PotA	5	5	1	1	17506	1	24161	1094	1094	1094	S.aureus_COL_01063	S.aureus_ED98_01042	S.aureus_JH1_01173	S.aureus_JH9_01172	S.aureus_RF122_00998
ydcV		Inner membrane ABC transporter permease protein YdcV	5	5	1	1	17508	1	24159	809	809	809	S.aureus_COL_01065	S.aureus_ED98_01044	S.aureus_JH1_01175	S.aureus_JH9_01174	S.aureus_RF122_01001
potD		Spermidine/putrescine-binding periplasmic protein precursor	5	5	1	1	17509	1	24158	1073	1073	1073	S.aureus_COL_01066	S.aureus_ED98_01045	S.aureus_JH1_01176	S.aureus_JH9_01175	S.aureus_RF122_01002
group_4678		hypothetical protein	5	5	1	1	17510	1	24157	1013	1019	1017	S.aureus_COL_01067	S.aureus_ED98_01046	S.aureus_JH1_01177	S.aureus_JH9_01176	S.aureus_RF122_01003
group_4679		hypothetical protein	5	5	1	1	17511	1	24156	419	419	419	S.aureus_COL_01068	S.aureus_ED98_01048	S.aureus_JH1_01178	S.aureus_JH9_01177	S.aureus_RF122_01004
mntH		Divalent metal cation transporter MntH	5	5	1	1	17512	1	24155	1352	1352	1352	S.aureus_COL_01069	S.aureus_ED98_01049	S.aureus_JH1_01179	S.aureus_JH9_01178	S.aureus_RF122_01005
group_4681		hypothetical protein	5	5	1	1	17513	1	24154	614	614	614	S.aureus_COL_01070	S.aureus_ED98_01050	S.aureus_JH1_01180	S.aureus_JH9_01179	S.aureus_RF122_01006
suhB_1		Inositol-1-monophosphatase	5	5	1	1	17514	1	24153	827	827	827	S.aureus_COL_01071	S.aureus_ED98_01051	S.aureus_JH1_01181	S.aureus_JH9_01180	S.aureus_RF122_01007
group_4683	typA	GTP-binding protein TypA/BipA	5	5	1	1	17516	1	24151	1847	1847	1847	S.aureus_COL_01073	S.aureus_ED98_01053	S.aureus_JH1_01183	S.aureus_JH9_01182	S.aureus_RF122_01009
group_4684		hypothetical protein	5	5	1	1	17517	1	24150	482	482	482	S.aureus_COL_01074	S.aureus_ED98_01054	S.aureus_JH1_01184	S.aureus_JH9_01183	S.aureus_RF122_01010
group_4685		hypothetical protein	5	5	1	1	17518	1	24149	275	275	275	S.aureus_COL_01075	S.aureus_ED98_01055	S.aureus_JH1_01185	S.aureus_JH9_01184	S.aureus_RF122_01011
ftsW		Lipid II flippase FtsW	5	5	1	1	17519	1	24148	1226	1226	1226	S.aureus_COL_01076	S.aureus_ED98_01056	S.aureus_JH1_01186	S.aureus_JH9_01185	S.aureus_RF122_01012
cfiB_1		2-oxoglutarate carboxylase small subunit	5	5	1	1	17520	1	24147	3452	3452	3452	S.aureus_COL_01077	S.aureus_ED98_01057	S.aureus_JH1_01187	S.aureus_JH9_01186	S.aureus_RF122_01013
ctaA		Heme A synthase	5	5	1	1	17521	1	24146	1070	1070	1070	S.aureus_COL_01078	S.aureus_ED98_01058	S.aureus_JH1_01188	S.aureus_JH9_01187	S.aureus_RF122_01014
ctaB2		Protoheme IX farnesyltransferase 2	5	5	1	1	17522	1	24145	911	911	911	S.aureus_COL_01079	S.aureus_ED98_01059	S.aureus_JH1_01189	S.aureus_JH9_01188	S.aureus_RF122_01015
group_4690		hypothetical protein	5	5	1	1	17523	1	24144	461	461	461	S.aureus_COL_01080	S.aureus_ED98_01060	S.aureus_JH1_01190	S.aureus_JH9_01189	S.aureus_RF122_01016
group_4691		Cysteine-rich secretory protein family protein	5	5	1	1	17524	1	24143	1037	1037	1037	S.aureus_COL_01081	S.aureus_ED98_01061	S.aureus_JH1_01191	S.aureus_JH9_01190	S.aureus_RF122_01017
group_4692		hypothetical protein	5	5	1	1	17525	1	24142	434	434	434	S.aureus_COL_01082	S.aureus_ED98_01062	S.aureus_JH1_01192	S.aureus_JH9_01191	S.aureus_RF122_01018
glpQ1_2		putative glycerophosphoryl diester phosphodiesterase 1	5	5	1	1	17526	1	24141	926	926	926	S.aureus_COL_01083	S.aureus_ED98_01063	S.aureus_JH1_01193	S.aureus_JH9_01192	S.aureus_RF122_01019
group_4694		hypothetical protein	5	5	1	1	17527	1	24140	254	254	254	S.aureus_COL_01084	S.aureus_ED98_01064	S.aureus_JH1_01194	S.aureus_JH9_01193	S.aureus_RF122_01020
group_4695		hypothetical protein	5	5	1	1	17528	1	24139	389	389	389	S.aureus_COL_01085	S.aureus_ED98_01065	S.aureus_JH1_01195	S.aureus_JH9_01194	S.aureus_RF122_01021
rsmD		Ribosomal RNA small subunit methyltransferase D	5	5	1	1	17529	1	24138	542	542	542	S.aureus_COL_01086	S.aureus_ED98_01066	S.aureus_JH1_01196	S.aureus_JH9_01195	S.aureus_RF122_01022
coaD		Phosphopantetheine adenylyltransferase	5	5	1	1	17530	1	24137	482	482	482	S.aureus_COL_01087	S.aureus_ED98_01067	S.aureus_JH1_01197	S.aureus_JH9_01196	S.aureus_RF122_01023
group_4698	rpmF	50S ribosomal protein L32	5	5	1	1	17533	1	24134	173	173	173	S.aureus_COL_01090	S.aureus_ED98_01070	S.aureus_JH1_01200	S.aureus_JH9_01199	S.aureus_RF122_01026
yusV_2		putative siderophore transport system ATP-binding protein YusV	5	5	1	1	5128	1	19716	548	761	718	S.aureus_COL_00768	S.aureus_ED98_00680	S.aureus_JH1_00772	S.aureus_JH9_00771	S.aureus_RF122_00713
isdC		Iron-regulated surface determinant protein C precursor	5	5	1	1	17537	1	24131	683	683	683	S.aureus_COL_01093	S.aureus_ED98_01073	S.aureus_JH1_01203	S.aureus_JH9_01202	S.aureus_RF122_01029
isdE		High-affinity heme uptake system protein IsdE precursor	5	5	1	1	17539	1	24129	878	878	878	S.aureus_COL_01095	S.aureus_ED98_01075	S.aureus_JH1_01205	S.aureus_JH9_01204	S.aureus_RF122_01031
isdF		putative heme-iron transport system permease protein IsdF	5	5	1	1	17540	1	24128	968	968	968	S.aureus_COL_01096	S.aureus_ED98_01076	S.aureus_JH1_01206	S.aureus_JH9_01205	S.aureus_RF122_01032
group_4703		Sortase family protein	5	5	1	1	17541	1	24127	734	734	734	S.aureus_COL_01097	S.aureus_ED98_01077	S.aureus_JH1_01207	S.aureus_JH9_01206	S.aureus_RF122_01033
isdG		Heme oxygenase (staphylobilin-producing) 1	5	5	1	1	17542	1	24126	323	323	323	S.aureus_COL_01098	S.aureus_ED98_01078	S.aureus_JH1_01208	S.aureus_JH9_01207	S.aureus_RF122_01034
group_4705		Putative TrmH family tRNA/rRNA methyltransferase	5	5	1	1	17543	1	24125	740	740	740	S.aureus_COL_01099	S.aureus_ED98_01079	S.aureus_JH1_01209	S.aureus_JH9_01208	S.aureus_RF122_01035
pheS		Phenylalanine--tRNA ligase alpha subunit	5	5	1	1	17544	1	24124	1058	1058	1058	S.aureus_COL_01100	S.aureus_ED98_01080	S.aureus_JH1_01210	S.aureus_JH9_01209	S.aureus_RF122_01036
pheT_1		Phenylalanine--tRNA ligase beta subunit	5	5	1	1	17545	1	24123	2402	2402	2402	S.aureus_COL_01101	S.aureus_ED98_01081	S.aureus_JH1_01211	S.aureus_JH9_01210	S.aureus_RF122_01037
zapA		Cell division protein ZapA	5	5	1	1	17547	1	24121	266	266	266	S.aureus_COL_01103	S.aureus_ED98_01083	S.aureus_JH1_01213	S.aureus_JH9_01212	S.aureus_RF122_01039
group_4709		Colicin V production protein	5	5	1	1	17548	1	24120	521	521	521	S.aureus_COL_01104	S.aureus_ED98_01084	S.aureus_JH1_01214	S.aureus_JH9_01213	S.aureus_RF122_01040
polX		DNA polymerase/3'-5' exonuclease PolX	5	5	1	1	17549	1	24119	1712	1712	1712	S.aureus_COL_01105	S.aureus_ED98_01085	S.aureus_JH1_01215	S.aureus_JH9_01214	S.aureus_RF122_01041
mutS2		Endonuclease MutS2	5	5	1	1	17550	1	24118	2348	2348	2348	S.aureus_COL_01106	S.aureus_ED98_01086	S.aureus_JH1_01216	S.aureus_JH9_01215	S.aureus_RF122_01042
trxA_2		Thioredoxin	5	5	1	1	17551	1	24117	314	314	314	S.aureus_COL_01107	S.aureus_ED98_01087	S.aureus_JH1_01217	S.aureus_JH9_01216	S.aureus_RF122_01043
uvrC		UvrABC system protein C	5	5	1	1	17552	1	24116	1781	1781	1781	S.aureus_COL_01108	S.aureus_ED98_01088	S.aureus_JH1_01218	S.aureus_JH9_01217	S.aureus_RF122_01044
sdhC		Succinate dehydrogenase cytochrome b558 subunit	5	5	1	1	17553	1	24115	614	614	614	S.aureus_COL_01109	S.aureus_ED98_01089	S.aureus_JH1_01219	S.aureus_JH9_01218	S.aureus_RF122_01045
group_4715	frdA	Fumarate reductase flavoprotein subunit	5	5	1	1	17554	1	24114	1766	1766	1766	S.aureus_COL_01110	S.aureus_ED98_01090	S.aureus_JH1_01220	S.aureus_JH9_01219	S.aureus_RF122_01046
frdB		Fumarate reductase iron-sulfur subunit	5	5	1	1	17555	1	24113	815	815	815	S.aureus_COL_01111	S.aureus_ED98_01091	S.aureus_JH1_01221	S.aureus_JH9_01220	S.aureus_RF122_01047
murI		Glutamate racemase	5	5	1	1	17556	1	24112	800	800	800	S.aureus_COL_01112	S.aureus_ED98_01092	S.aureus_JH1_01222	S.aureus_JH9_01221	S.aureus_RF122_01048
group_4718		Non-canonical purine NTP pyrophosphatase	5	5	1	1	17557	1	24111	587	587	587	S.aureus_COL_01113	S.aureus_ED98_01093	S.aureus_JH1_01223	S.aureus_JH9_01222	S.aureus_RF122_01049
group_4719		hypothetical protein	5	5	1	1	17558	1	24110	503	503	503	S.aureus_COL_01114	S.aureus_ED98_01094	S.aureus_JH1_01224	S.aureus_JH9_01223	S.aureus_RF122_01050
est_2		Carboxylesterase	5	5	1	1	4508	1	18215	740	740	740	S.aureus_COL_00813	S.aureus_ED98_00725	S.aureus_JH1_00817	S.aureus_JH9_00816	S.aureus_RF122_00761
group_4721		hypothetical protein	5	5	1	1	17561	1	24107	506	506	506	S.aureus_COL_01117	S.aureus_ED98_01097	S.aureus_JH1_01227	S.aureus_JH9_01226	S.aureus_RF122_01053
fib_2		Fibrinogen-binding protein precursor	5	5	1	1	17562	1	24106	497	497	497	S.aureus_COL_01118	S.aureus_ED98_01098	S.aureus_JH1_01228	S.aureus_JH9_01227	S.aureus_RF122_01054
group_4724		hypothetical protein	5	5	1	1	17566	1	24101	233	233	233	S.aureus_COL_01121	S.aureus_ED98_01102	S.aureus_JH1_01232	S.aureus_JH9_01231	S.aureus_RF122_01057
hly		Alpha-hemolysin precursor	5	5	1	1	17568	1	24099	959	959	959	S.aureus_COL_01122	S.aureus_ED98_01104	S.aureus_JH1_01234	S.aureus_JH9_01233	S.aureus_RF122_01058
group_4727		hypothetical protein	5	5	1	1	17570	1	24097	197	197	197	S.aureus_COL_01124	S.aureus_ED98_01106	S.aureus_JH1_01236	S.aureus_JH9_01235	S.aureus_RF122_01059
group_4728		superantigen-like protein	5	5	1	1	17571	1	24096	716	716	716	S.aureus_COL_01125	S.aureus_ED98_01107	S.aureus_JH1_01237	S.aureus_JH9_01236	S.aureus_RF122_01060
argF		Ornithine carbamoyltransferase	5	5	1	1	17574	1	24093	1001	1001	1001	S.aureus_COL_01128	S.aureus_ED98_01110	S.aureus_JH1_01240	S.aureus_JH9_01239	S.aureus_RF122_01063
group_473		hypothetical protein	5	5	1	1	4475	1	18251	491	878	800	S.aureus_COL_00844	S.aureus_ED98_00756	S.aureus_JH1_00848	S.aureus_JH9_00847	S.aureus_RF122_00794
arcC1		Carbamate kinase 1	5	5	1	1	17575	1	24092	935	935	935	S.aureus_COL_01129	S.aureus_ED98_01111	S.aureus_JH1_01241	S.aureus_JH9_01240	S.aureus_RF122_01064
group_4731		hypothetical protein	5	5	1	1	17576	1	24091	1556	1556	1556	S.aureus_COL_01130	S.aureus_ED98_01112	S.aureus_JH1_01242	S.aureus_JH9_01241	S.aureus_RF122_01065
group_4732		hypothetical protein	5	5	1	1	17577	1	24090	227	227	227	S.aureus_COL_01131	S.aureus_ED98_01113	S.aureus_JH1_01243	S.aureus_JH9_01242	S.aureus_RF122_01066
group_4734		Antibacterial protein 3	5	5	1	1	17580	1	24087	134	134	134	S.aureus_COL_01135	S.aureus_ED98_01117	S.aureus_JH1_01247	S.aureus_JH9_01246	S.aureus_RF122_01070
group_4735		Antibacterial protein 3	5	5	1	1	17581	1	24086	134	134	134	S.aureus_COL_01136	S.aureus_ED98_01118	S.aureus_JH1_01248	S.aureus_JH9_01247	S.aureus_RF122_01071
yfnB		Putative HAD-hydrolase YfnB	5	5	1	1	17582	1	24085	686	686	686	S.aureus_COL_01137	S.aureus_ED98_01119	S.aureus_JH1_01249	S.aureus_JH9_01248	S.aureus_RF122_01072
group_4737		putative N-acetyltransferase	5	5	1	1	17583	1	24084	440	440	440	S.aureus_COL_01138	S.aureus_ED98_01120	S.aureus_JH1_01250	S.aureus_JH9_01249	S.aureus_RF122_01073
group_4738		hypothetical protein	5	5	1	1	17584	1	24083	1613	1613	1613	S.aureus_COL_01139	S.aureus_ED98_01121	S.aureus_JH1_01251	S.aureus_JH9_01250	S.aureus_RF122_01074
rsmH		Ribosomal RNA small subunit methyltransferase H	5	5	1	1	17139	1	1314	935	935	935	S.aureus_COL_01141	S.aureus_ED98_01123	S.aureus_JH1_01253	S.aureus_JH9_01252	S.aureus_RF122_01076
ftsL		Cell division protein FtsL	5	5	1	1	17138	1	1313	401	401	401	S.aureus_COL_01142	S.aureus_ED98_01124	S.aureus_JH1_01254	S.aureus_JH9_01253	S.aureus_RF122_01077
pbpB		Penicillin-binding protein 2B	5	5	1	1	17137	1	1312	2234	2234	2234	S.aureus_COL_01143	S.aureus_ED98_01125	S.aureus_JH1_01255	S.aureus_JH9_01254	S.aureus_RF122_01078
mraY		Phospho-N-acetylmuramoyl-pentapeptide-transferase	5	5	1	1	17136	1	1311	965	965	965	S.aureus_COL_01144	S.aureus_ED98_01126	S.aureus_JH1_01256	S.aureus_JH9_01255	S.aureus_RF122_01079
murD		UDP-N-acetylmuramoylalanine--D-glutamate ligase	5	5	1	1	17135	1	1310	1349	1349	1349	S.aureus_COL_01145	S.aureus_ED98_01127	S.aureus_JH1_01257	S.aureus_JH9_01256	S.aureus_RF122_01080
ftsA		Cell division protein FtsA	5	5	1	1	17133	1	1308	1406	1412	1410	S.aureus_COL_01147	S.aureus_ED98_01129	S.aureus_JH1_01259	S.aureus_JH9_01258	S.aureus_RF122_01082
ftsZ		Cell division protein FtsZ	5	5	1	1	17132	1	1307	1172	1172	1172	S.aureus_COL_01148	S.aureus_ED98_01130	S.aureus_JH1_01260	S.aureus_JH9_01259	S.aureus_RF122_01083
group_4746		Laccase domain protein	5	5	1	1	17131	1	1306	791	791	791	S.aureus_COL_01149	S.aureus_ED98_01131	S.aureus_JH1_01261	S.aureus_JH9_01260	S.aureus_RF122_01084
sepF		Cell division protein SepF	5	5	1	1	17129	1	1304	563	563	563	S.aureus_COL_01151	S.aureus_ED98_01133	S.aureus_JH1_01263	S.aureus_JH9_01262	S.aureus_RF122_01086
group_4748		YGGT family protein	5	5	1	1	17128	1	1303	290	290	290	S.aureus_COL_01152	S.aureus_ED98_01134	S.aureus_JH1_01264	S.aureus_JH9_01263	S.aureus_RF122_01087
divIVA		Septum site-determining protein DivIVA	5	5	1	1	17126	1	1301	617	617	617	S.aureus_COL_01154	S.aureus_ED98_01136	S.aureus_JH1_01266	S.aureus_JH9_01265	S.aureus_RF122_01089
ileS		Isoleucine--tRNA ligase	5	5	1	1	17125	1	1300	2753	2753	2753	S.aureus_COL_01155	S.aureus_ED98_01137	S.aureus_JH1_01267	S.aureus_JH9_01266	S.aureus_RF122_01090
catE_1		Catechol-2,3-dioxygenase	5	5	1	1	17124	1	1299	797	797	797	S.aureus_COL_01156	S.aureus_ED98_01138	S.aureus_JH1_01268	S.aureus_JH9_01267	S.aureus_RF122_01091
lspA		Lipoprotein signal peptidase	5	5	1	1	17122	1	1296	491	491	491	S.aureus_COL_01158	S.aureus_ED98_01140	S.aureus_JH1_01270	S.aureus_JH9_01269	S.aureus_RF122_01094
rluD_2		Ribosomal large subunit pseudouridine synthase D	5	5	1	1	17121	1	1295	917	917	917	S.aureus_COL_01159	S.aureus_ED98_01141	S.aureus_JH1_01271	S.aureus_JH9_01270	S.aureus_RF122_01095
pyrR		Bifunctional protein PyrR	5	5	1	1	17120	1	1294	527	527	527	S.aureus_COL_01160	S.aureus_ED98_01142	S.aureus_JH1_01272	S.aureus_JH9_01271	S.aureus_RF122_01096
pyrP		Uracil permease	5	5	1	1	17119	1	1293	1307	1307	1307	S.aureus_COL_01161	S.aureus_ED98_01143	S.aureus_JH1_01273	S.aureus_JH9_01272	S.aureus_RF122_01097
pyrC		Dihydroorotase	5	5	1	1	17117	1	1291	1277	1277	1277	S.aureus_COL_01163	S.aureus_ED98_01145	S.aureus_JH1_01275	S.aureus_JH9_01274	S.aureus_RF122_01099
carA		Carbamoyl-phosphate synthase small chain	5	5	1	1	17116	1	1290	1100	1100	1100	S.aureus_COL_01164	S.aureus_ED98_01146	S.aureus_JH1_01276	S.aureus_JH9_01275	S.aureus_RF122_01100
carB		Carbamoyl-phosphate synthase large chain	5	5	1	1	17115	1	1289	3173	3173	3173	S.aureus_COL_01165	S.aureus_ED98_01147	S.aureus_JH1_01277	S.aureus_JH9_01276	S.aureus_RF122_01101
pyrE		Orotate phosphoribosyltransferase	5	5	1	1	17113	1	1287	611	611	611	S.aureus_COL_01167	S.aureus_ED98_01149	S.aureus_JH1_01279	S.aureus_JH9_01278	S.aureus_RF122_01103
group_4760		3-demethylubiquinone-9 3-methyltransferase	5	5	1	1	17111	1	1285	401	401	401	S.aureus_COL_01169	S.aureus_ED98_01151	S.aureus_JH1_01281	S.aureus_JH9_01280	S.aureus_RF122_01105
group_4761		hypothetical protein	5	5	1	1	17110	1	1284	1697	1697	1697	S.aureus_COL_01170	S.aureus_ED98_01152	S.aureus_JH1_01282	S.aureus_JH9_01281	S.aureus_RF122_01106
gmk		Guanylate kinase	5	5	1	1	17109	1	1283	623	623	623	S.aureus_COL_01171	S.aureus_ED98_01153	S.aureus_JH1_01283	S.aureus_JH9_01282	S.aureus_RF122_01107
rpoZ		DNA-directed RNA polymerase subunit omega	5	5	1	1	17108	1	1282	218	218	218	S.aureus_COL_01172	S.aureus_ED98_01154	S.aureus_JH1_01284	S.aureus_JH9_01283	S.aureus_RF122_01108
coaBC		Coenzyme A biosynthesis bifunctional protein CoaBC	5	5	1	1	17107	1	1281	1199	1199	1199	S.aureus_COL_01173	S.aureus_ED98_01155	S.aureus_JH1_01285	S.aureus_JH9_01284	S.aureus_RF122_01109
priA		Primosomal protein N'	5	5	1	1	17106	1	1280	2408	2408	2408	S.aureus_COL_01174	S.aureus_ED98_01156	S.aureus_JH1_01286	S.aureus_JH9_01285	S.aureus_RF122_01110
group_4767		TM2 domain protein	5	5	1	1	17104	1	1278	278	278	278	S.aureus_COL_01176	S.aureus_ED98_01158	S.aureus_JH1_01288	S.aureus_JH9_01287	S.aureus_RF122_01113
def1		Peptide deformylase 1	5	5	1	1	17101	1	1277	488	488	488	S.aureus_COL_01177	S.aureus_ED98_01159	S.aureus_JH1_01289	S.aureus_JH9_01288	S.aureus_RF122_01114
fmt		Methionyl-tRNA formyltransferase	5	5	1	1	17100	1	1276	935	935	935	S.aureus_COL_01178	S.aureus_ED98_01160	S.aureus_JH1_01290	S.aureus_JH9_01289	S.aureus_RF122_01115
rsmB		Ribosomal RNA small subunit methyltransferase B	5	5	1	1	17099	1	1275	1307	1307	1307	S.aureus_COL_01179	S.aureus_ED98_01161	S.aureus_JH1_01291	S.aureus_JH9_01290	S.aureus_RF122_01116
group_4771	rlmN	putative dual-specificity RNA methyltransferase RlmN	5	5	1	1	17098	1	1274	1094	1094	1094	S.aureus_COL_01180	S.aureus_ED98_01162	S.aureus_JH1_01292	S.aureus_JH9_01291	S.aureus_RF122_01117
stp		Serine/threonine phosphatase stp	5	5	1	1	17097	1	1273	743	743	743	S.aureus_COL_01181	S.aureus_ED98_01163	S.aureus_JH1_01293	S.aureus_JH9_01292	S.aureus_RF122_01118
rsgA		Putative ribosome biogenesis GTPase RsgA	5	5	1	1	17095	1	1271	875	875	875	S.aureus_COL_01184	S.aureus_ED98_01165	S.aureus_JH1_01295	S.aureus_JH9_01294	S.aureus_RF122_01120
rpe		Ribulose-phosphate 3-epimerase	5	5	1	1	17093	1	1269	644	644	644	S.aureus_COL_01185	S.aureus_ED98_01166	S.aureus_JH1_01296	S.aureus_JH9_01295	S.aureus_RF122_01121
thiN		Thiamine pyrophosphokinase	5	5	1	1	17092	1	1268	641	641	641	S.aureus_COL_01186	S.aureus_ED98_01167	S.aureus_JH1_01297	S.aureus_JH9_01296	S.aureus_RF122_01122
group_4776		hypothetical protein	5	5	1	1	16559	3	165	374	374	374	S.aureus_COL_01188	S.aureus_ED98_01169	S.aureus_JH1_01299	S.aureus_JH9_01298	S.aureus_RF122_01124
group_4777		DAK2 domain protein	5	5	1	1	16558	3	166	1646	1646	1646	S.aureus_COL_01189	S.aureus_ED98_01170	S.aureus_JH1_01300	S.aureus_JH9_01299	S.aureus_RF122_01125
recG		ATP-dependent DNA helicase RecG	5	5	1	1	16557	3	167	2060	2060	2060	S.aureus_COL_01190	S.aureus_ED98_01171	S.aureus_JH1_01301	S.aureus_JH9_01300	S.aureus_RF122_01126
plsX		Phosphate acyltransferase	5	5	1	1	16555	3	169	986	986	986	S.aureus_COL_01192	S.aureus_ED98_01173	S.aureus_JH1_01303	S.aureus_JH9_01302	S.aureus_RF122_01128
fabD		Malonyl CoA-acyl carrier protein transacylase	5	5	1	1	16554	3	170	926	926	926	S.aureus_COL_01193	S.aureus_ED98_01174	S.aureus_JH1_01304	S.aureus_JH9_01303	S.aureus_RF122_01129
rnc		Ribonuclease 3	5	5	1	1	16481	3	267	731	731	731	S.aureus_COL_01196	S.aureus_ED98_01177	S.aureus_JH1_01307	S.aureus_JH9_01306	S.aureus_RF122_01132
smc		Chromosome partition protein Smc	5	5	1	1	16480	3	268	3566	3566	3566	S.aureus_COL_01197	S.aureus_ED98_01178	S.aureus_JH1_01308	S.aureus_JH9_01307	S.aureus_RF122_01133
ftsY		Signal recognition particle receptor FtsY	5	5	1	1	16479	3	269	1250	1250	1250	S.aureus_COL_01198	S.aureus_ED98_01179	S.aureus_JH1_01309	S.aureus_JH9_01308	S.aureus_RF122_01134
group_4784		putative DNA-binding protein	5	5	1	1	16478	3	270	332	332	332	S.aureus_COL_01199	S.aureus_ED98_01180	S.aureus_JH1_01310	S.aureus_JH9_01309	S.aureus_RF122_01135
ffh		Signal recognition particle protein	5	5	1	1	16477	3	271	1367	1367	1367	S.aureus_COL_01200	S.aureus_ED98_01181	S.aureus_JH1_01311	S.aureus_JH9_01310	S.aureus_RF122_01136
group_4786	rpsP	30S ribosomal protein S16	5	5	1	1	16476	3	272	275	275	275	S.aureus_COL_01201	S.aureus_ED98_01182	S.aureus_JH1_01312	S.aureus_JH9_01311	S.aureus_RF122_01137
rimM		Ribosome maturation factor RimM	5	5	1	1	16475	3	273	503	503	503	S.aureus_COL_01202	S.aureus_ED98_01183	S.aureus_JH1_01313	S.aureus_JH9_01312	S.aureus_RF122_01138
trmD		tRNA (guanine-N(1)-)-methyltransferase	5	5	1	1	16474	3	274	737	737	737	S.aureus_COL_01203	S.aureus_ED98_01184	S.aureus_JH1_01314	S.aureus_JH9_01313	S.aureus_RF122_01139
rbgA		Ribosome biogenesis GTPase A	5	5	1	1	16457	3	300	884	884	884	S.aureus_COL_01206	S.aureus_ED98_01187	S.aureus_JH1_01317	S.aureus_JH9_01316	S.aureus_RF122_01143
rnhB		Ribonuclease HII	5	5	1	1	16456	3	301	767	767	767	S.aureus_COL_01207	S.aureus_ED98_01188	S.aureus_JH1_01318	S.aureus_JH9_01317	S.aureus_RF122_01144
group_4791	sucC	Succinyl-CoA ligase [ADP-forming] subunit beta	5	5	1	1	16455	3	302	1166	1166	1166	S.aureus_COL_01208	S.aureus_ED98_01189	S.aureus_JH1_01319	S.aureus_JH9_01318	S.aureus_RF122_01145
topA		DNA topoisomerase 1	5	5	1	1	16446	3	319	2075	2075	2075	S.aureus_COL_01213	S.aureus_ED98_01194	S.aureus_JH1_01325	S.aureus_JH9_01324	S.aureus_RF122_01148
trmFO		Methylenetetrahydrofolate--tRNA-(uracil-5-)-methyltransferase TrmFO	5	5	1	1	16445	3	317	1307	1307	1307	S.aureus_COL_01214	S.aureus_ED98_01195	S.aureus_JH1_01326	S.aureus_JH9_01325	S.aureus_RF122_01149
xerC_5		Tyrosine recombinase XerC	5	5	1	1	16444	3	316	896	896	896	S.aureus_COL_01215	S.aureus_ED98_01196	S.aureus_JH1_01327	S.aureus_JH9_01326	S.aureus_RF122_01150
hslU		ATP-dependent protease ATPase subunit HslU	5	5	1	1	16435	3	310	1403	1403	1403	S.aureus_COL_01217	S.aureus_ED98_01198	S.aureus_JH1_01329	S.aureus_JH9_01328	S.aureus_RF122_01152
codY		GTP-sensing transcriptional pleiotropic repressor CodY	5	5	1	1	16434	3	309	773	773	773	S.aureus_COL_01218	S.aureus_ED98_01199	S.aureus_JH1_01330	S.aureus_JH9_01329	S.aureus_RF122_01153
group_4799	frr	Ribosome-recycling factor	5	5	1	1	16312	1	15642	554	554	554	S.aureus_COL_01222	S.aureus_ED98_01203	S.aureus_JH1_01334	S.aureus_JH9_01333	S.aureus_RF122_01157
yfkN_3		Trifunctional nucleotide phosphoesterase protein YfkN precursor	5	5	1	1	2247	1	20203	1316	1319	1318	S.aureus_COL_00889	S.aureus_ED98_00866	S.aureus_JH1_00937	S.aureus_JH9_00936	S.aureus_RF122_00819
uppS		Isoprenyl transferase	5	5	1	1	16311	1	15643	770	770	770	S.aureus_COL_01223	S.aureus_ED98_01204	S.aureus_JH1_01335	S.aureus_JH9_01334	S.aureus_RF122_01158
cdsA		Phosphatidate cytidylyltransferase	5	5	1	1	16310	1	15644	782	782	782	S.aureus_COL_01224	S.aureus_ED98_01205	S.aureus_JH1_01336	S.aureus_JH9_01335	S.aureus_RF122_01159
group_4802		Putative zinc metalloprotease	5	5	1	1	16309	1	15645	1286	1286	1286	S.aureus_COL_01225	S.aureus_ED98_01206	S.aureus_JH1_01337	S.aureus_JH9_01336	S.aureus_RF122_01160
proS		Proline--tRNA ligase	5	5	1	1	16308	1	15646	1703	1703	1703	S.aureus_COL_01226	S.aureus_ED98_01207	S.aureus_JH1_01338	S.aureus_JH9_01337	S.aureus_RF122_01161
polC_1		DNA polymerase III PolC-type	5	5	1	1	16307	1	15647	4316	4316	4316	S.aureus_COL_01227	S.aureus_ED98_01208	S.aureus_JH1_01339	S.aureus_JH9_01338	S.aureus_RF122_01162
rimP		Ribosome maturation factor RimP	5	5	1	1	16306	1	15648	467	467	467	S.aureus_COL_01228	S.aureus_ED98_01209	S.aureus_JH1_01340	S.aureus_JH9_01339	S.aureus_RF122_01163
group_4806		hypothetical protein	5	5	1	1	16305	1	15649	1175	1175	1175	S.aureus_COL_01229	S.aureus_ED98_01210	S.aureus_JH1_01341	S.aureus_JH9_01340	S.aureus_RF122_01164
group_4807		hypothetical protein	5	5	1	1	16304	1	15650	284	284	284	S.aureus_COL_01230	S.aureus_ED98_01211	S.aureus_JH1_01342	S.aureus_JH9_01341	S.aureus_RF122_01165
rplGA		putative ribosomal protein YlxQ	5	5	1	1	16303	1	15651	317	317	317	S.aureus_COL_01231	S.aureus_ED98_01212	S.aureus_JH1_01343	S.aureus_JH9_01342	S.aureus_RF122_01166
infB		Translation initiation factor IF-2	5	5	1	1	16302	1	15652	2117	2117	2117	S.aureus_COL_01232	S.aureus_ED98_01213	S.aureus_JH1_01344	S.aureus_JH9_01343	S.aureus_RF122_01167
rbfA		Ribosome-binding factor A	5	5	1	1	16301	1	15653	350	350	350	S.aureus_COL_01233	S.aureus_ED98_01214	S.aureus_JH1_01345	S.aureus_JH9_01344	S.aureus_RF122_01168
truB		tRNA pseudouridine synthase B	5	5	1	1	16300	1	15654	917	917	917	S.aureus_COL_01234	S.aureus_ED98_01215	S.aureus_JH1_01346	S.aureus_JH9_01345	S.aureus_RF122_01169
ribF		Riboflavin biosynthesis protein RibF	5	5	1	1	16299	1	15655	971	971	971	S.aureus_COL_01235	S.aureus_ED98_01216	S.aureus_JH1_01347	S.aureus_JH9_01346	S.aureus_RF122_01170
pnp		Polyribonucleotide nucleotidyltransferase	5	5	1	1	16012	1	15564	2096	2096	2096	S.aureus_COL_01237	S.aureus_ED98_01218	S.aureus_JH1_01349	S.aureus_JH9_01348	S.aureus_RF122_01172
ftsK		DNA translocase FtsK	5	5	1	1	16010	1	15562	2366	2369	2367	S.aureus_COL_01239	S.aureus_ED98_01220	S.aureus_JH1_01351	S.aureus_JH9_01350	S.aureus_RF122_01174
phnF		putative transcriptional regulator PhnF	5	5	1	1	16009	1	15561	713	713	713	S.aureus_COL_01240	S.aureus_ED98_01221	S.aureus_JH1_01352	S.aureus_JH9_01351	S.aureus_RF122_01175
group_4816		Peptidase M16 inactive domain protein	5	5	1	1	16008	1	15560	1265	1265	1265	S.aureus_COL_01241	S.aureus_ED98_01222	S.aureus_JH1_01353	S.aureus_JH9_01352	S.aureus_RF122_01176
albF		Putative zinc protease AlbF	5	5	1	1	16007	1	15559	1286	1286	1286	S.aureus_COL_01242	S.aureus_ED98_01223	S.aureus_JH1_01354	S.aureus_JH9_01353	S.aureus_RF122_01177
group_4818		ACT domain protein	5	5	1	1	16005	1	15557	827	827	827	S.aureus_COL_01244	S.aureus_ED98_01225	S.aureus_JH1_01356	S.aureus_JH9_01355	S.aureus_RF122_01180
group_4819		cytoskeletal protein RodZ	5	5	1	1	16004	1	15556	392	392	392	S.aureus_COL_01245	S.aureus_ED98_01226	S.aureus_JH1_01357	S.aureus_JH9_01356	S.aureus_RF122_01181
group_482		hypothetical protein	5	5	1	1	3762	1	24605	389	389	389	S.aureus_COL_00934	S.aureus_ED98_00911	S.aureus_JH1_00983	S.aureus_JH9_00982	S.aureus_RF122_00866
pgsA		CDP-diacylglycerol--glycerol-3-phosphate 3-phosphatidyltransferase	5	5	1	1	16003	1	15555	578	578	578	S.aureus_COL_01246	S.aureus_ED98_01227	S.aureus_JH1_01358	S.aureus_JH9_01357	S.aureus_RF122_01182
cinA		Putative competence-damage inducible protein	5	5	1	1	16002	1	15554	1151	1151	1151	S.aureus_COL_01247	S.aureus_ED98_01228	S.aureus_JH1_01359	S.aureus_JH9_01358	S.aureus_RF122_01183
group_4822		hypothetical protein	5	5	1	1	14092	1	15510	215	215	215	S.aureus_COL_01250	S.aureus_ED98_01231	S.aureus_JH1_01362	S.aureus_JH9_01361	S.aureus_RF122_01186
group_4823		Calcineurin-like phosphoesterase	5	5	1	1	14093	1	15509	797	797	797	S.aureus_COL_01251	S.aureus_ED98_01232	S.aureus_JH1_01363	S.aureus_JH9_01362	S.aureus_RF122_01187
korA		2-oxoglutarate oxidoreductase subunit KorA	5	5	1	1	14094	1	15508	1760	1760	1760	S.aureus_COL_01252	S.aureus_ED98_01233	S.aureus_JH1_01364	S.aureus_JH9_01363	S.aureus_RF122_01188
korB		2-oxoglutarate oxidoreductase subunit KorB	5	5	1	1	14095	1	15507	866	866	866	S.aureus_COL_01253	S.aureus_ED98_01234	S.aureus_JH1_01365	S.aureus_JH9_01364	S.aureus_RF122_01189
group_4826		hypothetical protein	5	5	1	1	14096	1	15506	293	293	293	S.aureus_COL_01254	S.aureus_ED98_01235	S.aureus_JH1_01366	S.aureus_JH9_01365	S.aureus_RF122_01190
miaB		(Dimethylallyl)adenosine tRNA methylthiotransferase MiaB	5	5	1	1	14097	1	15505	1544	1544	1544	S.aureus_COL_01255	S.aureus_ED98_01236	S.aureus_JH1_01367	S.aureus_JH9_01366	S.aureus_RF122_01191
group_4828		hypothetical protein	5	5	1	1	14098	1	15504	365	365	365	S.aureus_COL_01256	S.aureus_ED98_01237	S.aureus_JH1_01368	S.aureus_JH9_01367	S.aureus_RF122_01192
group_4829		Thiamine-precursor transporter protein (ThiW)	5	5	1	1	14099	1	15503	491	491	491	S.aureus_COL_01257	S.aureus_ED98_01238	S.aureus_JH1_01369	S.aureus_JH9_01368	S.aureus_RF122_01193
mutS_1		DNA mismatch repair protein MutS	5	5	1	1	14100	1	15502	2618	2618	2618	S.aureus_COL_01258	S.aureus_ED98_01239	S.aureus_JH1_01370	S.aureus_JH9_01369	S.aureus_RF122_01194
group_4831		Glycerol-3-phosphate responsive antiterminator	5	5	1	1	14102	1	15500	533	533	533	S.aureus_COL_01260	S.aureus_ED98_01241	S.aureus_JH1_01372	S.aureus_JH9_01372	S.aureus_RF122_01197
glpF		Glycerol uptake facilitator protein	5	5	1	1	14103	1	15498	818	818	818	S.aureus_COL_01261	S.aureus_ED98_01242	S.aureus_JH1_01373	S.aureus_JH9_01373	S.aureus_RF122_01198
glpK		Glycerol kinase	5	5	1	1	14104	1	15497	1496	1496	1496	S.aureus_COL_01262	S.aureus_ED98_01243	S.aureus_JH1_01374	S.aureus_JH9_01374	S.aureus_RF122_01199
glpD		Aerobic glycerol-3-phosphate dehydrogenase	5	5	1	1	14105	1	15496	1673	1673	1673	S.aureus_COL_01263	S.aureus_ED98_01244	S.aureus_JH1_01375	S.aureus_JH9_01375	S.aureus_RF122_01200
group_4835		lysophospholipase L2	5	5	1	1	14106	1	15495	917	917	917	S.aureus_COL_01264	S.aureus_ED98_01245	S.aureus_JH1_01376	S.aureus_JH9_01376	S.aureus_RF122_01201
hfq		RNA-binding protein Hfq	5	5	1	1	14110	1	15493	233	233	233	S.aureus_COL_01266	S.aureus_ED98_01247	S.aureus_JH1_01378	S.aureus_JH9_01378	S.aureus_RF122_01203
group_4837		hypothetical protein	5	5	1	1	14111	1	15491	476	476	476	S.aureus_COL_01267	S.aureus_ED98_01248	S.aureus_JH1_01379	S.aureus_JH9_01379	S.aureus_RF122_01206
group_4838		methionine gamma-lyase	5	5	1	1	14113	1	15488	1238	1238	1238	S.aureus_COL_01269	S.aureus_ED98_01250	S.aureus_JH1_01381	S.aureus_JH9_01381	S.aureus_RF122_01208
glnR		HTH-type transcriptional regulator GlnR	5	5	1	1	14114	1	15487	368	368	368	S.aureus_COL_01270	S.aureus_ED98_01251	S.aureus_JH1_01382	S.aureus_JH9_01382	S.aureus_RF122_01209
group_4841		hypothetical protein	5	5	1	1	14147	1	15481	185	185	185	S.aureus_COL_01275	S.aureus_ED98_01256	S.aureus_JH1_01387	S.aureus_JH9_01387	S.aureus_RF122_01212
ltaE		Low specificity L-threonine aldolase	5	5	1	1	14191	1	15452	1025	1025	1025	S.aureus_COL_01287	S.aureus_ED98_01262	S.aureus_JH1_01393	S.aureus_JH9_01393	S.aureus_RF122_01218
group_485		Competence protein CoiA-like family protein	5	5	1	1	3447	1	25821	986	986	986	S.aureus_COL_00963	S.aureus_ED98_00943	S.aureus_JH1_01012	S.aureus_JH9_01011	S.aureus_RF122_00896
nucH		Thermonuclease precursor	5	5	1	1	14199	1	15444	533	533	533	S.aureus_COL_01295	S.aureus_ED98_01270	S.aureus_JH1_01401	S.aureus_JH9_01401	S.aureus_RF122_01222
group_4855		hypothetical protein	5	5	1	1	14200	1	15443	854	854	854	S.aureus_COL_01296	S.aureus_ED98_01271	S.aureus_JH1_01402	S.aureus_JH9_01402	S.aureus_RF122_01223
group_4856		hypothetical protein	5	5	1	1	14201	1	15442	584	584	584	S.aureus_COL_01297	S.aureus_ED98_01272	S.aureus_JH1_01403	S.aureus_JH9_01403	S.aureus_RF122_01224
yclM		Aspartokinase 3	5	5	1	1	14202	1	15441	1382	1382	1382	S.aureus_COL_01298	S.aureus_ED98_01273	S.aureus_JH1_01404	S.aureus_JH9_01404	S.aureus_RF122_01225
hom		Homoserine dehydrogenase	5	5	1	1	14203	1	15440	1280	1280	1280	S.aureus_COL_01299	S.aureus_ED98_01274	S.aureus_JH1_01405	S.aureus_JH9_01405	S.aureus_RF122_01226
thrC		Threonine synthase	5	5	1	1	14204	1	15439	1061	1061	1061	S.aureus_COL_01300	S.aureus_ED98_01275	S.aureus_JH1_01406	S.aureus_JH9_01406	S.aureus_RF122_01227
group_4860		Putative phosphatase	5	5	1	1	14206	1	15437	803	803	803	S.aureus_COL_01302	S.aureus_ED98_01277	S.aureus_JH1_01408	S.aureus_JH9_01408	S.aureus_RF122_01229
group_4861		hypothetical protein	5	5	1	1	14207	1	15436	314	314	314	S.aureus_COL_01303	S.aureus_ED98_01278	S.aureus_JH1_01409	S.aureus_JH9_01409	S.aureus_RF122_01230
lysP_1		Lysine-specific permease	5	5	1	1	14208	1	15435	1454	1454	1454	S.aureus_COL_01304	S.aureus_ED98_01279	S.aureus_JH1_01410	S.aureus_JH9_01410	S.aureus_RF122_01231
katA		Catalase	5	5	1	1	14209	1	15434	1517	1517	1517	S.aureus_COL_01305	S.aureus_ED98_01280	S.aureus_JH1_01411	S.aureus_JH9_01411	S.aureus_RF122_01232
guaC		GMP reductase	5	5	1	1	14236	1	15228	977	977	977	S.aureus_COL_01308	S.aureus_ED98_01283	S.aureus_JH1_01414	S.aureus_JH9_01414	S.aureus_RF122_01235
lexA		LexA repressor	5	5	1	1	14238	1	15225	623	623	623	S.aureus_COL_01310	S.aureus_ED98_01285	S.aureus_JH1_01416	S.aureus_JH9_01416	S.aureus_RF122_01238
group_4866		hypothetical protein	5	5	1	1	14240	1	15223	239	239	239	S.aureus_COL_01312	S.aureus_ED98_01287	S.aureus_JH1_01418	S.aureus_JH9_01418	S.aureus_RF122_01240
tkt		Transketolase	5	5	1	1	14241	1	15222	1988	1988	1988	S.aureus_COL_01313	S.aureus_ED98_01288	S.aureus_JH1_01419	S.aureus_JH9_01419	S.aureus_RF122_01241
group_4868		hypothetical protein	5	5	1	1	14242	1	15221	287	287	287	S.aureus_COL_01314	S.aureus_ED98_01289	S.aureus_JH1_01420	S.aureus_JH9_01420	S.aureus_RF122_01242
group_4869		hypothetical protein	5	5	1	1	14243	1	15220	467	467	467	S.aureus_COL_01315	S.aureus_ED98_01290	S.aureus_JH1_01421	S.aureus_JH9_01421	S.aureus_RF122_01243
kefC		Glutathione-regulated potassium-efflux system protein KefC	5	5	1	1	3370	1	25837	1343	1844	1743	S.aureus_COL_00973	S.aureus_ED98_00953	S.aureus_JH1_01022	S.aureus_JH9_01021	S.aureus_RF122_00906
mscL		Large-conductance mechanosensitive channel	5	5	1	1	14246	1	15217	362	362	362	S.aureus_COL_01318	S.aureus_ED98_01293	S.aureus_JH1_01424	S.aureus_JH9_01424	S.aureus_RF122_01246
opuD_1		Glycine betaine transporter OpuD	5	5	1	1	14247	1	15216	1646	1646	1646	S.aureus_COL_01319	S.aureus_ED98_01294	S.aureus_JH1_01425	S.aureus_JH9_01425	S.aureus_RF122_01247
acnA		Aconitate hydratase	5	5	1	1	14248	1	15215	2705	2705	2705	S.aureus_COL_01320	S.aureus_ED98_01295	S.aureus_JH1_01426	S.aureus_JH9_01426	S.aureus_RF122_01248
group_4873		acyl-CoA thioesterase YbgC	5	5	1	1	14249	1	15214	467	467	467	S.aureus_COL_01321	S.aureus_ED98_01296	S.aureus_JH1_01427	S.aureus_JH9_01427	S.aureus_RF122_01249
group_4874		Iron-sulphur cluster biosynthesis	5	5	1	1	14250	1	15213	296	296	296	S.aureus_COL_01322	S.aureus_ED98_01297	S.aureus_JH1_01428	S.aureus_JH9_01428	S.aureus_RF122_01250
plsY		Glycerol-3-phosphate acyltransferase	5	5	1	1	14251	1	15212	608	608	608	S.aureus_COL_01323	S.aureus_ED98_01298	S.aureus_JH1_01429	S.aureus_JH9_01429	S.aureus_RF122_01251
parE		DNA topoisomerase 4 subunit B	5	5	1	1	14252	1	15211	1991	1991	1991	S.aureus_COL_01324	S.aureus_ED98_01299	S.aureus_JH1_01430	S.aureus_JH9_01430	S.aureus_RF122_01252
parC		DNA topoisomerase 4 subunit A	5	5	1	1	14253	1	15210	2402	2402	2402	S.aureus_COL_01325	S.aureus_ED98_01300	S.aureus_JH1_01431	S.aureus_JH9_01431	S.aureus_RF122_01253
alsT_2		Amino-acid carrier protein AlsT	5	5	1	1	14254	1	15209	1460	1475	1464	S.aureus_COL_01326	S.aureus_ED98_01301	S.aureus_JH1_01432	S.aureus_JH9_01432	S.aureus_RF122_01254
glcT		GlcA/glcB genes antiterminator	5	5	1	1	14255	1	15208	851	851	851	S.aureus_COL_01327	S.aureus_ED98_01302	S.aureus_JH1_01433	S.aureus_JH9_01433	S.aureus_RF122_01255
mprF		Phosphatidylglycerol lysyltransferase	5	5	1	1	14257	1	15206	2522	2522	2522	S.aureus_COL_01329	S.aureus_ED98_01304	S.aureus_JH1_01435	S.aureus_JH9_01435	S.aureus_RF122_01257
msrA1		Peptide methionine sulfoxide reductase MsrA 1	5	5	1	1	14258	1	15205	509	509	509	S.aureus_COL_01330	S.aureus_ED98_01305	S.aureus_JH1_01436	S.aureus_JH9_01436	S.aureus_RF122_01258
msrR		Regulatory protein MsrR	5	5	1	1	14259	1	15204	983	983	983	S.aureus_COL_01331	S.aureus_ED98_01306	S.aureus_JH1_01437	S.aureus_JH9_01437	S.aureus_RF122_01259
group_4883		putative tautomerase	5	5	1	1	14260	1	15203	188	188	188	S.aureus_COL_01332	S.aureus_ED98_01307	S.aureus_JH1_01438	S.aureus_JH9_01438	S.aureus_RF122_01260
dinB_1		DNA polymerase IV	5	5	1	1	14261	1	15202	1262	1262	1262	S.aureus_COL_01333	S.aureus_ED98_01308	S.aureus_JH1_01439	S.aureus_JH9_01439	S.aureus_RF122_01261
group_4885		prephenate dehydrogenase	5	5	1	1	14262	1	15201	1091	1091	1091	S.aureus_COL_01334	S.aureus_ED98_01309	S.aureus_JH1_01440	S.aureus_JH9_01440	S.aureus_RF122_01262
ysdC_1		Putative aminopeptidase YsdC	5	5	1	1	14263	1	15200	1031	1031	1031	S.aureus_COL_01335	S.aureus_ED98_01310	S.aureus_JH1_01441	S.aureus_JH9_01441	S.aureus_RF122_01263
trpB		Tryptophan synthase beta chain	5	5	1	1	14269	1	15194	1214	1214	1214	S.aureus_COL_01341	S.aureus_ED98_01316	S.aureus_JH1_01447	S.aureus_JH9_01447	S.aureus_RF122_01269
femA_2		Aminoacyltransferase FemA	5	5	1	1	14271	1	15192	1262	1262	1262	S.aureus_COL_01343	S.aureus_ED98_01318	S.aureus_JH1_01449	S.aureus_JH9_01449	S.aureus_RF122_01271
group_489		hypothetical protein	5	5	1	1	3026	1	24484	1964	1964	1964	S.aureus_COL_00996	S.aureus_ED98_00975	S.aureus_JH1_01107	S.aureus_JH9_01106	S.aureus_RF122_00928
femB		Aminoacyltransferase FemB	5	5	1	1	14272	1	15191	1259	1259	1259	S.aureus_COL_01344	S.aureus_ED98_01319	S.aureus_JH1_01450	S.aureus_JH9_01450	S.aureus_RF122_01272
nikE		Nickel import ATP-binding protein NikE	5	5	1	1	14276	1	15187	701	701	701	S.aureus_COL_01347	S.aureus_ED98_01323	S.aureus_JH1_01454	S.aureus_JH9_01454	S.aureus_RF122_01276
gsiD_2		Glutathione transport system permease protein GsiD	5	5	1	1	14278	1	15185	830	830	830	S.aureus_COL_01349	S.aureus_ED98_01325	S.aureus_JH1_01456	S.aureus_JH9_01456	S.aureus_RF122_01278
nikB_1		Nickel transport system permease protein NikB	5	5	1	1	14279	1	15184	986	986	986	S.aureus_COL_01350	S.aureus_ED98_01326	S.aureus_JH1_01457	S.aureus_JH9_01457	S.aureus_RF122_01279
group_4894		hypothetical protein	5	5	1	1	14280	1	15183	344	344	344	S.aureus_COL_01351	S.aureus_ED98_01327	S.aureus_JH1_01458	S.aureus_JH9_01458	S.aureus_RF122_01280
pepF1_2		Oligoendopeptidase F, plasmid	5	5	1	1	14281	1	15182	1814	1814	1814	S.aureus_COL_01352	S.aureus_ED98_01328	S.aureus_JH1_01459	S.aureus_JH9_01459	S.aureus_RF122_01281
phoU		Phosphate-specific transport system accessory protein PhoU	5	5	1	1	14282	1	15181	641	641	641	S.aureus_COL_01353	S.aureus_ED98_01329	S.aureus_JH1_01460	S.aureus_JH9_01460	S.aureus_RF122_01282
pstB3		Phosphate import ATP-binding protein PstB 3	5	5	1	1	14283	1	15180	851	851	851	S.aureus_COL_01354	S.aureus_ED98_01330	S.aureus_JH1_01461	S.aureus_JH9_01461	S.aureus_RF122_01283
pstA		Phosphate transport system permease protein PstA	5	5	1	1	14284	1	15179	917	917	917	S.aureus_COL_01355	S.aureus_ED98_01331	S.aureus_JH1_01462	S.aureus_JH9_01462	S.aureus_RF122_01284
pstC		Phosphate transport system permease protein PstC	5	5	1	1	14285	1	15178	926	926	926	S.aureus_COL_01356	S.aureus_ED98_01332	S.aureus_JH1_01463	S.aureus_JH9_01463	S.aureus_RF122_01285
group_490		putative ABC transporter ATP-binding protein/MT1014	5	5	1	1	3024	1	24482	593	641	631	S.aureus_COL_00998	S.aureus_ED98_00977	S.aureus_JH1_01109	S.aureus_JH9_01108	S.aureus_RF122_00930
pstS		Phosphate-binding protein PstS precursor	5	5	1	1	14286	1	15177	983	983	983	S.aureus_COL_01357	S.aureus_ED98_01333	S.aureus_JH1_01464	S.aureus_JH9_01464	S.aureus_RF122_01286
group_4901		hypothetical protein	5	5	1	1	14287	1	15176	902	902	902	S.aureus_COL_01358	S.aureus_ED98_01334	S.aureus_JH1_01465	S.aureus_JH9_01465	S.aureus_RF122_01287
lysC		Aspartokinase	5	5	1	1	14289	1	15097	1205	1205	1205	S.aureus_COL_01360	S.aureus_ED98_01336	S.aureus_JH1_01467	S.aureus_JH9_01467	S.aureus_RF122_01289
asd		Aspartate-semialdehyde dehydrogenase	5	5	1	1	14290	1	15096	989	989	989	S.aureus_COL_01361	S.aureus_ED98_01337	S.aureus_JH1_01468	S.aureus_JH9_01468	S.aureus_RF122_01290
dapB		4-hydroxy-tetrahydrodipicolinate reductase	5	5	1	1	14292	1	15094	722	722	722	S.aureus_COL_01363	S.aureus_ED98_01339	S.aureus_JH1_01470	S.aureus_JH9_01470	S.aureus_RF122_01292
dapH		2,3,4,5-tetrahydropyridine-2,6-dicarboxylate N-acetyltransferase	5	5	1	1	14293	1	15093	719	719	719	S.aureus_COL_01364	S.aureus_ED98_01340	S.aureus_JH1_01471	S.aureus_JH9_01471	S.aureus_RF122_01293
yxeP_3		putative hydrolase YxeP	5	5	1	1	14294	1	15092	1151	1151	1151	S.aureus_COL_01365	S.aureus_ED98_01341	S.aureus_JH1_01472	S.aureus_JH9_01472	S.aureus_RF122_01294
alr2		Alanine racemase 2	5	5	1	1	14295	1	15091	1085	1085	1085	S.aureus_COL_01366	S.aureus_ED98_01342	S.aureus_JH1_01473	S.aureus_JH9_01473	S.aureus_RF122_01295
lysA		Diaminopimelate decarboxylase	5	5	1	1	14296	1	15090	1265	1265	1265	S.aureus_COL_01367	S.aureus_ED98_01343	S.aureus_JH1_01474	S.aureus_JH9_01474	S.aureus_RF122_01296
yfmC_1		Fe(3 )-citrate-binding protein YfmC precursor	5	5	1	1	3020	1	24476	650	959	897	S.aureus_COL_01003	S.aureus_ED98_00980	S.aureus_JH1_01112	S.aureus_JH9_01111	S.aureus_RF122_00937
group_4910		hypothetical protein	5	5	1	1	13531	1	1736	308	308	308	S.aureus_COL_01370	S.aureus_ED98_01347	S.aureus_JH1_01477	S.aureus_JH9_01477	S.aureus_RF122_01300
yccX		Acylphosphatase	5	5	1	1	13530	1	1737	269	269	269	S.aureus_COL_01371	S.aureus_ED98_01348	S.aureus_JH1_01478	S.aureus_JH9_01478	S.aureus_RF122_01301
group_4912		5-bromo-4-chloroindolyl phosphate hydrolysis protein	5	5	1	1	13529	1	1738	623	623	623	S.aureus_COL_01372	S.aureus_ED98_01349	S.aureus_JH1_01479	S.aureus_JH9_01479	S.aureus_RF122_01302
group_4913		TelA-like protein	5	5	1	1	13528	1	1739	1136	1136	1136	S.aureus_COL_01373	S.aureus_ED98_01350	S.aureus_JH1_01480	S.aureus_JH9_01480	S.aureus_RF122_01303
brnQ_3		Branched-chain amino acid transport system 2 carrier protein	5	5	1	1	13526	1	1740	1343	1343	1343	S.aureus_COL_01375	S.aureus_ED98_01351	S.aureus_JH1_01481	S.aureus_JH9_01481	S.aureus_RF122_01304
cobT		Aerobic cobaltochelatase subunit CobT	5	5	1	1	13525	1	1741	1886	1886	1886	S.aureus_COL_01376	S.aureus_ED98_01352	S.aureus_JH1_01482	S.aureus_JH9_01482	S.aureus_RF122_01305
nirQ		Denitrification regulatory protein NirQ	5	5	1	1	13524	1	1742	791	791	791	S.aureus_COL_01377	S.aureus_ED98_01353	S.aureus_JH1_01483	S.aureus_JH9_01483	S.aureus_RF122_01306
odhB		Dihydrolipoyllysine-residue succinyltransferase component of 2-oxoglutarate dehydrogenase complex	5	5	1	1	13495	1	1745	1268	1268	1268	S.aureus_COL_01380	S.aureus_ED98_01356	S.aureus_JH1_01486	S.aureus_JH9_01486	S.aureus_RF122_01309
odhA		2-oxoglutarate dehydrogenase E1 component	5	5	1	1	13494	1	1746	2798	2798	2798	S.aureus_COL_01381	S.aureus_ED98_01357	S.aureus_JH1_01487	S.aureus_JH9_01487	S.aureus_RF122_01310
arlS		Signal transduction histidine-protein kinase ArlS	5	5	1	1	13493	1	1747	1355	1355	1355	S.aureus_COL_01382	S.aureus_ED98_01358	S.aureus_JH1_01488	S.aureus_JH9_01488	S.aureus_RF122_01311
arlR		Response regulator ArlR	5	5	1	1	13492	1	1748	659	659	659	S.aureus_COL_01383	S.aureus_ED98_01359	S.aureus_JH1_01489	S.aureus_JH9_01489	S.aureus_RF122_01312
group_4921		phosphatidylglycerophosphatase B	5	5	1	1	13491	1	1749	614	614	614	S.aureus_COL_01384	S.aureus_ED98_01361	S.aureus_JH1_01490	S.aureus_JH9_01490	S.aureus_RF122_01313
murG		UDP-N-acetylglucosamine--N-acetylmuramyl-(pentapeptide) pyrophosphoryl-undecaprenol N-acetylglucosamine transferase	5	5	1	1	13489	1	1750	1070	1070	1070	S.aureus_COL_01385	S.aureus_ED98_01362	S.aureus_JH1_01491	S.aureus_JH9_01491	S.aureus_RF122_01314
group_4923		putative CtpA-like serine protease	5	5	1	1	13487	1	1752	1490	1490	1490	S.aureus_COL_01388	S.aureus_ED98_01364	S.aureus_JH1_01493	S.aureus_JH9_01493	S.aureus_RF122_01316
group_4924		hypothetical protein	5	5	1	1	13485	1	1753	221	221	221	S.aureus_COL_01389	S.aureus_ED98_01365	S.aureus_JH1_01494	S.aureus_JH9_01494	S.aureus_RF122_01317
crr		Glucose-specific phosphotransferase enzyme IIA component	5	5	1	1	13484	1	1754	500	500	500	S.aureus_COL_01390	S.aureus_ED98_01366	S.aureus_JH1_01495	S.aureus_JH9_01495	S.aureus_RF122_01318
msrB		Peptide methionine sulfoxide reductase MsrB	5	5	1	1	13483	1	1755	428	428	428	S.aureus_COL_01391	S.aureus_ED98_01367	S.aureus_JH1_01496	S.aureus_JH9_01496	S.aureus_RF122_01319
msrA2		Peptide methionine sulfoxide reductase MsrA 2	5	5	1	1	13482	1	1756	533	533	533	S.aureus_COL_01392	S.aureus_ED98_01368	S.aureus_JH1_01497	S.aureus_JH9_01497	S.aureus_RF122_01320
group_4928		DegV domain-containing protein	5	5	1	1	13481	1	1757	839	839	839	S.aureus_COL_01393	S.aureus_ED98_01369	S.aureus_JH1_01498	S.aureus_JH9_01498	S.aureus_RF122_01321
folA		Dihydrofolate reductase	5	5	1	1	13480	1	1758	479	479	479	S.aureus_COL_01394	S.aureus_ED98_01370	S.aureus_JH1_01499	S.aureus_JH9_01499	S.aureus_RF122_01322
group_493		Acyltransferase family protein	5	5	1	1	3006	1	24439	605	1010	929	S.aureus_COL_01016	S.aureus_ED98_00994	S.aureus_JH1_01125	S.aureus_JH9_01124	S.aureus_RF122_00950
thyA		Thymidylate synthase	5	5	1	1	13479	1	1759	956	956	956	S.aureus_COL_01395	S.aureus_ED98_01371	S.aureus_JH1_01500	S.aureus_JH9_01500	S.aureus_RF122_01323
group_4931		hypothetical protein	5	5	1	1	13478	1	1760	437	437	437	S.aureus_COL_01396	S.aureus_ED98_01372	S.aureus_JH1_01501	S.aureus_JH9_01501	S.aureus_RF122_01324
group_4932		hypothetical protein	5	5	1	1	13477	1	1761	1124	1124	1124	S.aureus_COL_01397	S.aureus_ED98_01373	S.aureus_JH1_01502	S.aureus_JH9_01502	S.aureus_RF122_01325
group_4933		hypothetical protein	5	5	1	1	13476	1	1762	251	251	251	S.aureus_COL_01398	S.aureus_ED98_01374	S.aureus_JH1_01503	S.aureus_JH9_01503	S.aureus_RF122_01326
yhhQ		Inner membrane protein YhhQ	5	5	1	1	13475	1	1763	704	704	704	S.aureus_COL_01399	S.aureus_ED98_01375	S.aureus_JH1_01504	S.aureus_JH9_01504	S.aureus_RF122_01327
norB_4		Quinolone resistance protein NorB	5	5	1	1	14483	1	1458	1391	1391	1391	S.aureus_COL_01403	S.aureus_ED98_01380	S.aureus_JH1_01508	S.aureus_JH9_01508	S.aureus_RF122_01340
ald1		Alanine dehydrogenase 1	5	5	1	1	14487	1	1454	1118	1118	1118	S.aureus_COL_01406	S.aureus_ED98_01383	S.aureus_JH1_01511	S.aureus_JH9_01511	S.aureus_RF122_01344
ypcP		5'-3' exonuclease	5	5	1	1	14488	1	1453	878	878	878	S.aureus_COL_01407	S.aureus_ED98_01384	S.aureus_JH1_01512	S.aureus_JH9_01512	S.aureus_RF122_01345
group_4939		GTPase Era	5	5	1	1	14489	1	1452	3440	3440	3440	S.aureus_COL_01408	S.aureus_ED98_01385	S.aureus_JH1_01513	S.aureus_JH9_01513	S.aureus_RF122_01346
group_4940		PepSY-associated TM helix	5	5	1	1	14490	1	1451	1340	1340	1340	S.aureus_COL_01409	S.aureus_ED98_01386	S.aureus_JH1_01514	S.aureus_JH9_01514	S.aureus_RF122_01347
group_4941		hypothetical protein	5	5	1	1	14491	1	1450	332	332	332	S.aureus_COL_01410	S.aureus_ED98_01387	S.aureus_JH1_01515	S.aureus_JH9_01515	S.aureus_RF122_01348
rlmL		Ribosomal RNA large subunit methyltransferase L	5	5	1	1	14492	1	1449	1145	1145	1145	S.aureus_COL_01411	S.aureus_ED98_01388	S.aureus_JH1_01516	S.aureus_JH9_01516	S.aureus_RF122_01349
gpsB		Cell cycle protein GpsB	5	5	1	1	14493	1	1448	344	344	344	S.aureus_COL_01413	S.aureus_ED98_01390	S.aureus_JH1_01518	S.aureus_JH9_01518	S.aureus_RF122_01351
group_4944		hypothetical protein	5	5	1	1	14494	1	1447	563	563	563	S.aureus_COL_01414	S.aureus_ED98_01391	S.aureus_JH1_01519	S.aureus_JH9_01519	S.aureus_RF122_01352
recU		Holliday junction resolvase RecU	5	5	1	1	14496	1	1445	626	626	626	S.aureus_COL_01416	S.aureus_ED98_01393	S.aureus_JH1_01521	S.aureus_JH9_01521	S.aureus_RF122_01354
ponA		Penicillin-binding protein 1A/1B	5	5	1	1	14497	1	1444	2183	2183	2183	S.aureus_COL_01417	S.aureus_ED98_01394	S.aureus_JH1_01522	S.aureus_JH9_01522	S.aureus_RF122_01355
nth		Endonuclease III	5	5	1	1	14499	1	1442	659	659	659	S.aureus_COL_01419	S.aureus_ED98_01396	S.aureus_JH1_01524	S.aureus_JH9_01524	S.aureus_RF122_01357
dnaD		DNA replication protein DnaD	5	5	1	1	14500	1	1441	686	686	686	S.aureus_COL_01420	S.aureus_ED98_01397	S.aureus_JH1_01525	S.aureus_JH9_01525	S.aureus_RF122_01358
asnS		Asparagine--tRNA ligase	5	5	1	1	14501	1	1440	1292	1292	1292	S.aureus_COL_01421	S.aureus_ED98_01398	S.aureus_JH1_01526	S.aureus_JH9_01526	S.aureus_RF122_01359
group_4950		hypothetical protein	5	5	1	1	14502	1	1439	2693	2693	2693	S.aureus_COL_01422	S.aureus_ED98_01399	S.aureus_JH1_01527	S.aureus_JH9_01527	S.aureus_RF122_01360
birA		Bifunctional ligase/repressor BirA	5	5	1	1	14503	1	1438	971	971	971	S.aureus_COL_01423	S.aureus_ED98_01400	S.aureus_JH1_01528	S.aureus_JH9_01528	S.aureus_RF122_01361
pimB		GDP-mannose-dependent alpha-(1-6)-phosphatidylinositol monomannoside mannosyltransferase	5	5	1	1	14505	1	1436	1142	1142	1142	S.aureus_COL_01425	S.aureus_ED98_01402	S.aureus_JH1_01530	S.aureus_JH9_01530	S.aureus_RF122_01363
group_4953		nucleoside triphosphate pyrophosphohydrolase	5	5	1	1	14506	1	1435	317	317	317	S.aureus_COL_01426	S.aureus_ED98_01403	S.aureus_JH1_01531	S.aureus_JH9_01531	S.aureus_RF122_01364
group_4954		Putative neutral zinc metallopeptidase	5	5	1	1	14507	1	1434	698	698	698	S.aureus_COL_01427	S.aureus_ED98_01404	S.aureus_JH1_01532	S.aureus_JH9_01532	S.aureus_RF122_01365
group_4955		hypothetical protein	5	5	1	1	14509	1	1432	587	587	587	S.aureus_COL_01429	S.aureus_ED98_01406	S.aureus_JH1_01534	S.aureus_JH9_01534	S.aureus_RF122_01367
group_4956		tetratricopeptide repeat protein	5	5	1	1	14512	1	1431	1244	1244	1244	S.aureus_COL_01430	S.aureus_ED98_01407	S.aureus_JH1_01535	S.aureus_JH9_01535	S.aureus_RF122_01368
ndk		Nucleoside diphosphate kinase	5	5	1	1	14517	1	1425	449	449	449	S.aureus_COL_01435	S.aureus_ED98_01412	S.aureus_JH1_01540	S.aureus_JH9_01540	S.aureus_RF122_01372
potB		Spermidine/putrescine transport system permease protein PotB	5	5	1	1	17507	1	24160	473	797	732	S.aureus_COL_01064	S.aureus_ED98_01043	S.aureus_JH1_01174	S.aureus_JH9_01173	S.aureus_RF122_00999
hepT		Heptaprenyl diphosphate synthase component 2	5	5	1	1	14518	1	1424	959	959	959	S.aureus_COL_01436	S.aureus_ED98_01413	S.aureus_JH1_01541	S.aureus_JH9_01541	S.aureus_RF122_01373
ubiE		Demethylmenaquinone methyltransferase	5	5	1	1	14519	1	1423	725	725	725	S.aureus_COL_01437	S.aureus_ED98_01414	S.aureus_JH1_01542	S.aureus_JH9_01542	S.aureus_RF122_01374
group_4962		Heptaprenyl diphosphate synthase (HEPPP synthase) subunit 1	5	5	1	1	14520	1	1422	572	572	572	S.aureus_COL_01438	S.aureus_ED98_01415	S.aureus_JH1_01543	S.aureus_JH9_01543	S.aureus_RF122_01375
gpsA		Glycerol-3-phosphate dehydrogenase [NAD(P) ]	5	5	1	1	14477	1	4639	998	998	998	S.aureus_COL_01440	S.aureus_ED98_01417	S.aureus_JH1_01545	S.aureus_JH9_01545	S.aureus_RF122_01377
rpsA_1		30S ribosomal protein S1	5	5	1	1	12779	1	4641	1175	1175	1175	S.aureus_COL_01442	S.aureus_ED98_01419	S.aureus_JH1_01547	S.aureus_JH9_01547	S.aureus_RF122_01380
cmk		Cytidylate kinase	5	5	1	1	12780	1	4642	659	659	659	S.aureus_COL_01443	S.aureus_ED98_01420	S.aureus_JH1_01548	S.aureus_JH9_01548	S.aureus_RF122_01381
ansA		putative L-asparaginase	5	5	1	1	12781	1	4643	968	968	968	S.aureus_COL_01444	S.aureus_ED98_01421	S.aureus_JH1_01549	S.aureus_JH9_01549	S.aureus_RF122_01382
group_4967		Glucosaminate ammonia-lyase	5	5	1	1	12782	1	4644	986	986	986	S.aureus_COL_01445	S.aureus_ED98_01422	S.aureus_JH1_01550	S.aureus_JH9_01550	S.aureus_RF122_01383
recQ_2		ATP-dependent DNA helicase RecQ	5	5	1	1	12784	1	4646	1379	1379	1379	S.aureus_COL_01447	S.aureus_ED98_01424	S.aureus_JH1_01552	S.aureus_JH9_01552	S.aureus_RF122_01385
ribU		Riboflavin transporter RibU	5	5	1	1	14697	1	4656	545	545	545	S.aureus_COL_01450	S.aureus_ED98_01427	S.aureus_JH1_01555	S.aureus_JH9_01555	S.aureus_RF122_01388
srrB		Sensor protein SrrB	5	5	1	1	14707	1	4666	1751	1751	1751	S.aureus_COL_01457	S.aureus_ED98_01434	S.aureus_JH1_01562	S.aureus_JH9_01562	S.aureus_RF122_01394
rluB		Ribosomal large subunit pseudouridine synthase B	5	5	1	1	14709	1	4668	737	737	737	S.aureus_COL_01459	S.aureus_ED98_01436	S.aureus_JH1_01564	S.aureus_JH9_01564	S.aureus_RF122_01397
scpA		Segregation and condensation protein A	5	5	1	1	14711	1	4670	755	755	755	S.aureus_COL_01461	S.aureus_ED98_01438	S.aureus_JH1_01566	S.aureus_JH9_01566	S.aureus_RF122_01399
xerD_2		Tyrosine recombinase XerD	5	5	1	1	14713	1	4672	887	887	887	S.aureus_COL_01463	S.aureus_ED98_01440	S.aureus_JH1_01568	S.aureus_JH9_01568	S.aureus_RF122_01401
nudF		ADP-ribose pyrophosphatase	5	5	1	1	14775	1	4676	542	542	542	S.aureus_COL_01465	S.aureus_ED98_01442	S.aureus_JH1_01570	S.aureus_JH9_01570	S.aureus_RF122_01403
prkC		Serine/threonine-protein kinase PrkC	5	5	1	1	17096	1	1272	1166	1994	1828	S.aureus_COL_01182	S.aureus_ED98_01164	S.aureus_JH1_01294	S.aureus_JH9_01293	S.aureus_RF122_01119
yhdN_2		General stress protein 69	5	5	1	1	14776	1	4677	908	908	908	S.aureus_COL_01466	S.aureus_ED98_01443	S.aureus_JH1_01571	S.aureus_JH9_01571	S.aureus_RF122_01404
group_4981		putative oxidoreductase	5	5	1	1	14778	1	4679	755	755	755	S.aureus_COL_01468	S.aureus_ED98_01445	S.aureus_JH1_01573	S.aureus_JH9_01573	S.aureus_RF122_01406
proC		Pyrroline-5-carboxylate reductase	5	5	1	1	14779	1	4680	815	815	815	S.aureus_COL_01469	S.aureus_ED98_01446	S.aureus_JH1_01574	S.aureus_JH9_01574	S.aureus_RF122_01407
rnz		Ribonuclease Z	5	5	1	1	14780	1	4681	920	920	920	S.aureus_COL_01470	S.aureus_ED98_01447	S.aureus_JH1_01575	S.aureus_JH9_01575	S.aureus_RF122_01408
zwf		Glucose-6-phosphate 1-dehydrogenase	5	5	1	1	14781	1	4682	1484	1484	1484	S.aureus_COL_01471	S.aureus_ED98_01448	S.aureus_JH1_01576	S.aureus_JH9_01576	S.aureus_RF122_01409
marA		Multiple antibiotic resistance protein MarA	5	5	1	1	14782	1	4683	866	866	866	S.aureus_COL_01472	S.aureus_ED98_01449	S.aureus_JH1_01577	S.aureus_JH9_01577	S.aureus_RF122_01410
malL		Oligo-1,6-glucosidase	5	5	1	1	14783	1	4684	1649	1649	1649	S.aureus_COL_01473	S.aureus_ED98_01450	S.aureus_JH1_01578	S.aureus_JH9_01578	S.aureus_RF122_01411
group_4987		Glyoxalase-like domain protein	5	5	1	1	15115	1	4686	371	371	371	S.aureus_COL_01475	S.aureus_ED98_01452	S.aureus_JH1_01580	S.aureus_JH9_01580	S.aureus_RF122_01413
gnd		6-phosphogluconate dehydrogenase, decarboxylating	5	5	1	1	15117	1	4688	1406	1406	1406	S.aureus_COL_01476	S.aureus_ED98_01454	S.aureus_JH1_01582	S.aureus_JH9_01582	S.aureus_RF122_01423
pepT_2		Peptidase T	5	5	1	1	15118	1	4689	1133	1133	1133	S.aureus_COL_01477	S.aureus_ED98_01455	S.aureus_JH1_01583	S.aureus_JH9_01583	S.aureus_RF122_01424
group_4990		hypothetical protein	5	5	1	1	15119	1	4690	980	980	980	S.aureus_COL_01479	S.aureus_ED98_01457	S.aureus_JH1_01585	S.aureus_JH9_01585	S.aureus_RF122_01426
group_4991		hypothetical protein	5	5	1	1	15120	1	4691	437	437	437	S.aureus_COL_01480	S.aureus_ED98_01458	S.aureus_JH1_01586	S.aureus_JH9_01586	S.aureus_RF122_01427
bfmBAB		2-oxoisovalerate dehydrogenase subunit beta	5	5	1	1	15122	1	4693	983	983	983	S.aureus_COL_01482	S.aureus_ED98_01461	S.aureus_JH1_01589	S.aureus_JH9_01589	S.aureus_RF122_01429
bfmBAA		2-oxoisovalerate dehydrogenase subunit alpha	5	5	1	1	15123	1	4694	992	992	992	S.aureus_COL_01483	S.aureus_ED98_01462	S.aureus_JH1_01590	S.aureus_JH9_01590	S.aureus_RF122_01430
group_4994		Dihydrolipoyl dehydrogenase	5	5	1	1	15124	1	4695	1421	1421	1421	S.aureus_COL_01484	S.aureus_ED98_01463	S.aureus_JH1_01591	S.aureus_JH9_01591	S.aureus_RF122_01431
recN		DNA repair protein RecN	5	5	1	1	15125	1	4696	1679	1679	1679	S.aureus_COL_01485	S.aureus_ED98_01464	S.aureus_JH1_01592	S.aureus_JH9_01592	S.aureus_RF122_01432
argR_1		Arginine repressor	5	5	1	1	15126	1	4697	452	452	452	S.aureus_COL_01486	S.aureus_ED98_01465	S.aureus_JH1_01593	S.aureus_JH9_01593	S.aureus_RF122_01433
group_4997		Farnesyl diphosphate synthase	5	5	1	1	15127	1	4698	881	881	881	S.aureus_COL_01487	S.aureus_ED98_01466	S.aureus_JH1_01594	S.aureus_JH9_01594	S.aureus_RF122_01434
xseB		Exodeoxyribonuclease 7 small subunit	5	5	1	1	15128	1	4699	230	230	230	S.aureus_COL_01488	S.aureus_ED98_01467	S.aureus_JH1_01595	S.aureus_JH9_01595	S.aureus_RF122_01435
xseA		Exodeoxyribonuclease 7 large subunit	5	5	1	1	15129	1	4700	1337	1337	1337	S.aureus_COL_01489	S.aureus_ED98_01468	S.aureus_JH1_01596	S.aureus_JH9_01596	S.aureus_RF122_01436
group_5000		hypothetical protein	5	5	1	1	15130	1	4701	389	389	389	S.aureus_COL_01490	S.aureus_ED98_01469	S.aureus_JH1_01597	S.aureus_JH9_01597	S.aureus_RF122_01437
group_5001		hypothetical protein	5	5	1	1	15131	1	4702	362	362	362	S.aureus_COL_01491	S.aureus_ED98_01470	S.aureus_JH1_01598	S.aureus_JH9_01598	S.aureus_RF122_01438
cfiB_2		2-oxoglutarate carboxylase small subunit	5	5	1	1	15132	1	4703	1355	1355	1355	S.aureus_COL_01492	S.aureus_ED98_01471	S.aureus_JH1_01599	S.aureus_JH9_01599	S.aureus_RF122_01439
accB_1		Biotin carboxyl carrier protein of acetyl-CoA carboxylase	5	5	1	1	15133	1	4716	464	464	464	S.aureus_COL_01493	S.aureus_ED98_01472	S.aureus_JH1_01600	S.aureus_JH9_01600	S.aureus_RF122_01440
group_5017	efp	Elongation factor P	5	5	1	1	15134	1	4748	557	557	557	S.aureus_COL_01509	S.aureus_ED98_01473	S.aureus_JH1_01601	S.aureus_JH9_01601	S.aureus_RF122_01441
group_5018		putative peptidase	5	5	1	1	15135	1	4747	1061	1061	1061	S.aureus_COL_01510	S.aureus_ED98_01474	S.aureus_JH1_01602	S.aureus_JH9_01602	S.aureus_RF122_01442
group_5019		hypothetical protein	5	5	1	1	15136	1	4746	581	581	581	S.aureus_COL_01511	S.aureus_ED98_01475	S.aureus_JH1_01603	S.aureus_JH9_01603	S.aureus_RF122_01443
lipM		Octanoyltransferase LipM	5	5	1	1	15138	1	4744	830	830	830	S.aureus_COL_01513	S.aureus_ED98_01477	S.aureus_JH1_01605	S.aureus_JH9_01605	S.aureus_RF122_01445
moeZ		putative adenylyltransferase/sulfurtransferase MoeZ	5	5	1	1	15139	1	4743	386	386	386	S.aureus_COL_01514	S.aureus_ED98_01478	S.aureus_JH1_01606	S.aureus_JH9_01606	S.aureus_RF122_01446
gcvPB		putative glycine dehydrogenase (decarboxylating) subunit 2	5	5	1	1	15140	1	4742	1472	1472	1472	S.aureus_COL_01515	S.aureus_ED98_01479	S.aureus_JH1_01607	S.aureus_JH9_01607	S.aureus_RF122_01447
gcvPA		putative glycine dehydrogenase (decarboxylating) subunit 1	5	5	1	1	15141	1	4741	1346	1346	1346	S.aureus_COL_01516	S.aureus_ED98_01480	S.aureus_JH1_01608	S.aureus_JH9_01608	S.aureus_RF122_01448
gcvT		Aminomethyltransferase	5	5	1	1	15142	1	4740	1091	1091	1091	S.aureus_COL_01517	S.aureus_ED98_01481	S.aureus_JH1_01609	S.aureus_JH9_01609	S.aureus_RF122_01449
aroK		Shikimate kinase	5	5	1	1	15143	1	4739	524	524	524	S.aureus_COL_01518	S.aureus_ED98_01482	S.aureus_JH1_01610	S.aureus_JH9_01610	S.aureus_RF122_01450
group_5026		hypothetical protein	5	5	1	1	15145	1	4737	299	299	299	S.aureus_COL_01520	S.aureus_ED98_01484	S.aureus_JH1_01612	S.aureus_JH9_01612	S.aureus_RF122_01452
group_5027		hypothetical protein	5	5	1	1	15146	1	4736	434	434	434	S.aureus_COL_01521	S.aureus_ED98_01485	S.aureus_JH1_01613	S.aureus_JH9_01613	S.aureus_RF122_01453
comGC		ComG operon protein 3 precursor	5	5	1	1	15148	1	4735	311	311	311	S.aureus_COL_01522	S.aureus_ED98_01486	S.aureus_JH1_01614	S.aureus_JH9_01614	S.aureus_RF122_01454
xpsE		Type II secretion system protein E	5	5	1	1	15150	1	4732	974	974	974	S.aureus_COL_01524	S.aureus_ED98_01488	S.aureus_JH1_01616	S.aureus_JH9_01616	S.aureus_RF122_01457
group_503		Bacterial membrane protein YfhO	5	5	1	1	16458	3	299	572	2606	2199	S.aureus_COL_01205	S.aureus_ED98_01186	S.aureus_JH1_01316	S.aureus_JH9_01315	S.aureus_RF122_01141
group_5030		putative metallo-hydrolase	5	5	1	1	15151	1	4731	623	623	623	S.aureus_COL_01525	S.aureus_ED98_01489	S.aureus_JH1_01617	S.aureus_JH9_01617	S.aureus_RF122_01458
group_5031		hypothetical protein	5	5	1	1	15152	1	4730	329	329	329	S.aureus_COL_01526	S.aureus_ED98_01490	S.aureus_JH1_01618	S.aureus_JH9_01618	S.aureus_RF122_01459
glcK		Glucokinase	5	5	1	1	15153	1	4729	986	986	986	S.aureus_COL_01527	S.aureus_ED98_01491	S.aureus_JH1_01619	S.aureus_JH9_01619	S.aureus_RF122_01460
gluP		Rhomboid protease GluP	5	5	1	1	15154	1	4728	1463	1463	1463	S.aureus_COL_01528	S.aureus_ED98_01492	S.aureus_JH1_01620	S.aureus_JH9_01620	S.aureus_RF122_01461
group_5034	rpmG2_2	50S ribosomal protein L33 2	5	5	1	1	15156	1	4726	149	149	149	S.aureus_COL_01530	S.aureus_ED98_01494	S.aureus_JH1_01622	S.aureus_JH9_01622	S.aureus_RF122_01463
pbpH		Penicillin-binding protein H	5	5	1	1	15157	1	4725	2075	2075	2075	S.aureus_COL_01531	S.aureus_ED98_01495	S.aureus_JH1_01623	S.aureus_JH9_01623	S.aureus_RF122_01464
group_5036	sodA	Superoxide dismutase [Mn/Fe] 1	5	5	1	1	15158	1	4724	599	599	599	S.aureus_COL_01532	S.aureus_ED98_01496	S.aureus_JH1_01624	S.aureus_JH9_01624	S.aureus_RF122_01465
zur		Zinc-specific metallo-regulatory protein	5	5	1	1	15159	1	4723	410	410	410	S.aureus_COL_01533	S.aureus_ED98_01497	S.aureus_JH1_01625	S.aureus_JH9_01625	S.aureus_RF122_01466
znuB		High-affinity zinc uptake system membrane protein ZnuB	5	5	1	1	15160	1	4722	872	872	872	S.aureus_COL_01534	S.aureus_ED98_01498	S.aureus_JH1_01626	S.aureus_JH9_01626	S.aureus_RF122_01467
znuC_2		High-affinity zinc uptake system ATP-binding protein ZnuC	5	5	1	1	15161	1	4721	785	785	785	S.aureus_COL_01535	S.aureus_ED98_01499	S.aureus_JH1_01627	S.aureus_JH9_01627	S.aureus_RF122_01468
nfo		putative endonuclease 4	5	5	1	1	15162	1	4720	890	890	890	S.aureus_COL_01536	S.aureus_ED98_01500	S.aureus_JH1_01628	S.aureus_JH9_01628	S.aureus_RF122_01469
cshB		DEAD-box ATP-dependent RNA helicase CshB	5	5	1	1	15163	1	4719	1346	1346	1346	S.aureus_COL_01537	S.aureus_ED98_01501	S.aureus_JH1_01629	S.aureus_JH9_01629	S.aureus_RF122_01470
group_5042		Putative GTP cyclohydrolase 1 type 2	5	5	1	1	15164	1	4718	1100	1100	1100	S.aureus_COL_01538	S.aureus_ED98_01502	S.aureus_JH1_01630	S.aureus_JH9_01630	S.aureus_RF122_01471
yqfL		Putative pyruvate, phosphate dikinase regulatory protein	5	5	1	1	15357	8	2	818	818	818	S.aureus_COL_01542	S.aureus_ED98_01506	S.aureus_JH1_01634	S.aureus_JH9_01634	S.aureus_RF122_01475
ccpN		Transcriptional repressor CcpN	5	5	1	1	15358	8	3	539	539	539	S.aureus_COL_01543	S.aureus_ED98_01507	S.aureus_JH1_01635	S.aureus_JH9_01635	S.aureus_RF122_01476
group_5045	glyQS	Glycine--tRNA ligase	5	5	1	1	15359	8	4	1391	1391	1391	S.aureus_COL_01544	S.aureus_ED98_01508	S.aureus_JH1_01636	S.aureus_JH9_01636	S.aureus_RF122_01477
recO		DNA repair protein RecO	5	5	1	1	15360	8	5	746	746	746	S.aureus_COL_01545	S.aureus_ED98_01509	S.aureus_JH1_01637	S.aureus_JH9_01637	S.aureus_RF122_01478
era		GTPase Era	5	5	1	1	15361	8	6	899	899	899	S.aureus_COL_01546	S.aureus_ED98_01510	S.aureus_JH1_01638	S.aureus_JH9_01638	S.aureus_RF122_01479
cdd		Cytidine deaminase	5	5	1	1	15362	8	7	404	404	404	S.aureus_COL_01547	S.aureus_ED98_01511	S.aureus_JH1_01639	S.aureus_JH9_01639	S.aureus_RF122_01480
dgkA		Undecaprenol kinase	5	5	1	1	15363	8	8	344	344	344	S.aureus_COL_01548	S.aureus_ED98_01512	S.aureus_JH1_01640	S.aureus_JH9_01640	S.aureus_RF122_01481
ybeY		Endoribonuclease YbeY	5	5	1	1	15364	8	9	467	467	467	S.aureus_COL_01549	S.aureus_ED98_01513	S.aureus_JH1_01641	S.aureus_JH9_01641	S.aureus_RF122_01482
ybeZ		PhoH-like protein	5	5	1	1	15365	8	10	947	947	947	S.aureus_COL_01550	S.aureus_ED98_01514	S.aureus_JH1_01642	S.aureus_JH9_01642	S.aureus_RF122_01483
group_5052		hypothetical protein	5	5	1	1	15366	8	67	698	698	698	S.aureus_COL_01551	S.aureus_ED98_01515	S.aureus_JH1_01643	S.aureus_JH9_01643	S.aureus_RF122_01484
group_5053		hypothetical protein	5	5	1	1	15373	8	63	707	707	707	S.aureus_COL_01553	S.aureus_ED98_01517	S.aureus_JH1_01645	S.aureus_JH9_01645	S.aureus_RF122_01486
mtaB		Threonylcarbamoyladenosine tRNA methylthiotransferase MtaB	5	5	1	1	12113	1	16604	1346	1346	1346	S.aureus_COL_01555	S.aureus_ED98_01519	S.aureus_JH1_01647	S.aureus_JH9_01647	S.aureus_RF122_01488
rsmE		Ribosomal RNA small subunit methyltransferase E	5	5	1	1	12112	1	16605	752	752	752	S.aureus_COL_01556	S.aureus_ED98_01520	S.aureus_JH1_01648	S.aureus_JH9_01648	S.aureus_RF122_01489
prmA		Ribosomal protein L11 methyltransferase	5	5	1	1	12111	1	16606	938	938	938	S.aureus_COL_01557	S.aureus_ED98_01521	S.aureus_JH1_01649	S.aureus_JH9_01649	S.aureus_RF122_01490
dnaJ		Chaperone protein DnaJ	5	5	1	1	12110	1	16607	1139	1139	1139	S.aureus_COL_01558	S.aureus_ED98_01522	S.aureus_JH1_01650	S.aureus_JH9_01650	S.aureus_RF122_01491
group_5058	dnaK	Chaperone protein DnaK	5	5	1	1	12109	1	16608	1832	1832	1832	S.aureus_COL_01559	S.aureus_ED98_01523	S.aureus_JH1_01651	S.aureus_JH9_01651	S.aureus_RF122_01492
group_5059		heat shock protein GrpE	5	5	1	1	12108	1	16609	626	626	626	S.aureus_COL_01560	S.aureus_ED98_01524	S.aureus_JH1_01652	S.aureus_JH9_01652	S.aureus_RF122_01493
phbB		Acetoacetyl-CoA reductase	5	5	1	1	16006	1	15558	398	704	642	S.aureus_COL_01243	S.aureus_ED98_01224	S.aureus_JH1_01355	S.aureus_JH9_01354	S.aureus_RF122_01178
hrcA		Heat-inducible transcription repressor HrcA	5	5	1	1	12107	1	16610	977	977	977	S.aureus_COL_01561	S.aureus_ED98_01525	S.aureus_JH1_01653	S.aureus_JH9_01653	S.aureus_RF122_01494
group_5061	lepA	Elongation factor 4	5	5	1	1	12105	1	16612	1823	1823	1823	S.aureus_COL_01563	S.aureus_ED98_01527	S.aureus_JH1_01655	S.aureus_JH9_01655	S.aureus_RF122_01496
rpsT		30S ribosomal protein S20	5	5	1	1	12104	1	16613	251	251	251	S.aureus_COL_01564	S.aureus_ED98_01528	S.aureus_JH1_01656	S.aureus_JH9_01656	S.aureus_RF122_01497
group_5063		DNA polymerase III subunit delta	5	5	1	1	12103	1	16614	974	974	974	S.aureus_COL_01565	S.aureus_ED98_01529	S.aureus_JH1_01657	S.aureus_JH9_01657	S.aureus_RF122_01498
tadA_2		tRNA-specific adenosine deaminase	5	5	1	1	12101	1	16616	431	431	431	S.aureus_COL_01567	S.aureus_ED98_01531	S.aureus_JH1_01659	S.aureus_JH9_01659	S.aureus_RF122_01500
tylM1		dTDP-3-amino-3,6-dideoxy-alpha-D-glucopyranose N,N-dimethyltransferase	5	5	1	1	12099	1	16618	716	716	716	S.aureus_COL_01569	S.aureus_ED98_01533	S.aureus_JH1_01661	S.aureus_JH9_01661	S.aureus_RF122_01502
rsfS		Ribosomal silencing factor RsfS	5	5	1	1	12098	1	16619	353	353	353	S.aureus_COL_01570	S.aureus_ED98_01534	S.aureus_JH1_01662	S.aureus_JH9_01662	S.aureus_RF122_01503
group_5067		putative nicotinate-nucleotide adenylyltransferase	5	5	1	1	12097	1	16620	584	584	584	S.aureus_COL_01571	S.aureus_ED98_01535	S.aureus_JH1_01663	S.aureus_JH9_01663	S.aureus_RF122_01504
nadD		putative nicotinate-nucleotide adenylyltransferase	5	5	1	1	12096	1	16621	569	569	569	S.aureus_COL_01572	S.aureus_ED98_01536	S.aureus_JH1_01664	S.aureus_JH9_01664	S.aureus_RF122_01505
aroE		Shikimate dehydrogenase	5	5	1	1	12094	1	16623	806	806	806	S.aureus_COL_01574	S.aureus_ED98_01538	S.aureus_JH1_01666	S.aureus_JH9_01666	S.aureus_RF122_01507
group_5070		GTP-binding protein Der	5	5	1	1	12093	1	16624	1100	1100	1100	S.aureus_COL_01575	S.aureus_ED98_01539	S.aureus_JH1_01667	S.aureus_JH9_01667	S.aureus_RF122_01508
gph_2		Phosphoglycolate phosphatase	5	5	1	1	12092	1	16625	527	527	527	S.aureus_COL_01576	S.aureus_ED98_01540	S.aureus_JH1_01668	S.aureus_JH9_01668	S.aureus_RF122_01509
mtnN		5'-methylthioadenosine/S-adenosylhomocysteine nucleosidase	5	5	1	1	12091	1	16626	686	686	686	S.aureus_COL_01577	S.aureus_ED98_01541	S.aureus_JH1_01669	S.aureus_JH9_01669	S.aureus_RF122_01510
group_5073		manganese transport protein MntH	5	5	1	1	12085	1	16632	1229	1229	1229	S.aureus_COL_01581	S.aureus_ED98_01547	S.aureus_JH1_01675	S.aureus_JH9_01675	S.aureus_RF122_01515
group_5074		LamB/YcsF family protein	5	5	1	1	12084	1	16633	752	752	752	S.aureus_COL_01582	S.aureus_ED98_01548	S.aureus_JH1_01676	S.aureus_JH9_01676	S.aureus_RF122_01516
accC		Biotin carboxylase	5	5	1	1	12083	1	16634	1361	1361	1361	S.aureus_COL_01583	S.aureus_ED98_01549	S.aureus_JH1_01677	S.aureus_JH9_01677	S.aureus_RF122_01517
kipI_2		Kinase A inhibitor	5	5	1	1	12080	1	16637	734	734	734	S.aureus_COL_01586	S.aureus_ED98_01552	S.aureus_JH1_01680	S.aureus_JH9_01680	S.aureus_RF122_01520
greA		Transcription elongation factor GreA	5	5	1	1	12079	1	16638	476	476	476	S.aureus_COL_01587	S.aureus_ED98_01553	S.aureus_JH1_01681	S.aureus_JH9_01681	S.aureus_RF122_01521
udk		Uridine kinase	5	5	1	1	12078	1	16639	623	623	623	S.aureus_COL_01588	S.aureus_ED98_01554	S.aureus_JH1_01682	S.aureus_JH9_01682	S.aureus_RF122_01522
yhbU_1		putative protease YhbU precursor	5	5	1	1	12077	1	16640	1268	1268	1268	S.aureus_COL_01589	S.aureus_ED98_01555	S.aureus_JH1_01683	S.aureus_JH9_01683	S.aureus_RF122_01523
cls_1		Cardiolipin synthase	5	5	1	1	14193	1	15450	1481	1517	1502	S.aureus_COL_01289	S.aureus_ED98_01264	S.aureus_JH1_01395	S.aureus_JH9_01395	S.aureus_RF122_01220
yhbU_2		putative protease YhbU precursor	5	5	1	1	12076	1	16641	923	923	923	S.aureus_COL_01590	S.aureus_ED98_01556	S.aureus_JH1_01684	S.aureus_JH9_01684	S.aureus_RF122_01524
group_5081		Putative O-methyltransferase/MSMEI_4947	5	5	1	1	12075	1	16642	638	638	638	S.aureus_COL_01591	S.aureus_ED98_01557	S.aureus_JH1_01685	S.aureus_JH9_01685	S.aureus_RF122_01525
group_5082		hypothetical protein	5	5	1	1	12074	1	16643	308	308	308	S.aureus_COL_01592	S.aureus_ED98_01558	S.aureus_JH1_01686	S.aureus_JH9_01686	S.aureus_RF122_01526
yrrK		Putative Holliday junction resolvase	5	5	1	1	12073	1	16644	428	428	428	S.aureus_COL_01593	S.aureus_ED98_01559	S.aureus_JH1_01687	S.aureus_JH9_01687	S.aureus_RF122_01527
group_5084		hypothetical protein	5	5	1	1	12072	1	16645	260	260	260	S.aureus_COL_01594	S.aureus_ED98_01560	S.aureus_JH1_01688	S.aureus_JH9_01688	S.aureus_RF122_01528
alaS		Alanine--tRNA ligase	5	5	1	1	12071	1	16646	2630	2633	2631	S.aureus_COL_01595	S.aureus_ED98_01561	S.aureus_JH1_01689	S.aureus_JH9_01689	S.aureus_RF122_01529
recD2		ATP-dependent RecD-like DNA helicase	5	5	1	1	12070	1	16647	2477	2477	2477	S.aureus_COL_01596	S.aureus_ED98_01562	S.aureus_JH1_01690	S.aureus_JH9_01690	S.aureus_RF122_01530
yrrB		TPR repeat-containing protein YrrB	5	5	1	1	12069	1	16648	668	668	668	S.aureus_COL_01597	S.aureus_ED98_01563	S.aureus_JH1_01691	S.aureus_JH9_01691	S.aureus_RF122_01531
mnmA		tRNA-specific 2-thiouridylase MnmA	5	5	1	1	12068	1	16649	1118	1118	1118	S.aureus_COL_01598	S.aureus_ED98_01564	S.aureus_JH1_01692	S.aureus_JH9_01692	S.aureus_RF122_01532
iscS_1		Cysteine desulfurase	5	5	1	1	12067	1	16650	1142	1142	1142	S.aureus_COL_01599	S.aureus_ED98_01565	S.aureus_JH1_01693	S.aureus_JH9_01693	S.aureus_RF122_01533
group_509		Cysteine-rich secretory protein family protein	5	5	1	1	14237	1	15227	431	863	776	S.aureus_COL_01309	S.aureus_ED98_01284	S.aureus_JH1_01415	S.aureus_JH9_01415	S.aureus_RF122_01237
limB_2		Limonene 1,2-monooxygenase	5	5	1	1	12066	1	16651	1013	1013	1013	S.aureus_COL_01600	S.aureus_ED98_01566	S.aureus_JH1_01694	S.aureus_JH9_01694	S.aureus_RF122_01534
cymR		HTH-type transcriptional regulator CymR	5	5	1	1	12063	1	16654	422	422	422	S.aureus_COL_01603	S.aureus_ED98_01569	S.aureus_JH1_01697	S.aureus_JH9_01697	S.aureus_RF122_01537
rarA		Replication-associated recombination protein A	5	5	1	1	12062	1	16655	1274	1274	1274	S.aureus_COL_01604	S.aureus_ED98_01570	S.aureus_JH1_01698	S.aureus_JH9_01698	S.aureus_RF122_01538
tcdA		tRNA threonylcarbamoyladenosine dehydratase	5	5	1	1	12061	1	16656	773	773	773	S.aureus_COL_01605	S.aureus_ED98_01571	S.aureus_JH1_01699	S.aureus_JH9_01699	S.aureus_RF122_01539
aspS		Aspartate--tRNA ligase	5	5	1	1	12060	1	16657	1766	1766	1766	S.aureus_COL_01606	S.aureus_ED98_01572	S.aureus_JH1_01700	S.aureus_JH9_01700	S.aureus_RF122_01540
hisS		Histidine--tRNA ligase	5	5	1	1	12059	1	16658	1262	1262	1262	S.aureus_COL_01607	S.aureus_ED98_01573	S.aureus_JH1_01701	S.aureus_JH9_01701	S.aureus_RF122_01541
lytC		N-acetylmuramoyl-L-alanine amidase LytC precursor	5	5	1	1	12058	1	16659	875	875	875	S.aureus_COL_01608	S.aureus_ED98_01574	S.aureus_JH1_01702	S.aureus_JH9_01702	S.aureus_RF122_01542
dtd		D-tyrosyl-tRNA(Tyr) deacylase	5	5	1	1	12057	1	16660	452	452	452	S.aureus_COL_01609	S.aureus_ED98_01575	S.aureus_JH1_01703	S.aureus_JH9_01703	S.aureus_RF122_01543
group_5098	relA	GTP pyrophosphokinase	5	5	1	1	12056	1	16661	2210	2210	2210	S.aureus_COL_01610	S.aureus_ED98_01576	S.aureus_JH1_01704	S.aureus_JH9_01704	S.aureus_RF122_01544
recJ		Single-stranded-DNA-specific exonuclease RecJ	5	5	1	1	11604	1	16670	2273	2273	2273	S.aureus_COL_01612	S.aureus_ED98_01578	S.aureus_JH1_01706	S.aureus_JH9_01706	S.aureus_RF122_01546
group_5100		bifunctional preprotein translocase subunit SecD/SecF	5	5	1	1	11603	1	16671	2279	2279	2279	S.aureus_COL_01613	S.aureus_ED98_01579	S.aureus_JH1_01707	S.aureus_JH9_01707	S.aureus_RF122_01547
group_5101		preprotein translocase subunit YajC	5	5	1	1	11602	1	16672	260	260	260	S.aureus_COL_01614	S.aureus_ED98_01580	S.aureus_JH1_01708	S.aureus_JH9_01708	S.aureus_RF122_01548
queA		S-adenosylmethionine:tRNA ribosyltransferase-isomerase	5	5	1	1	11594	1	16680	1025	1025	1025	S.aureus_COL_01616	S.aureus_ED98_01582	S.aureus_JH1_01710	S.aureus_JH9_01710	S.aureus_RF122_01550
ruvB		Holliday junction ATP-dependent DNA helicase RuvB	5	5	1	1	11593	1	16681	1004	1004	1004	S.aureus_COL_01617	S.aureus_ED98_01583	S.aureus_JH1_01711	S.aureus_JH9_01711	S.aureus_RF122_01551
ruvA		Holliday junction ATP-dependent DNA helicase RuvA	5	5	1	1	11592	1	16682	602	602	602	S.aureus_COL_01618	S.aureus_ED98_01584	S.aureus_JH1_01712	S.aureus_JH9_01712	S.aureus_RF122_01552
group_5105		hypothetical protein	5	5	1	1	11591	1	16683	458	458	458	S.aureus_COL_01619	S.aureus_ED98_01585	S.aureus_JH1_01713	S.aureus_JH9_01713	S.aureus_RF122_01553
obg		GTPase Obg	5	5	1	1	11590	1	16684	1292	1292	1292	S.aureus_COL_01620	S.aureus_ED98_01586	S.aureus_JH1_01714	S.aureus_JH9_01714	S.aureus_RF122_01554
group_5107		hypothetical protein	5	5	1	1	11587	1	16790	320	320	320	S.aureus_COL_01622	S.aureus_ED98_01588	S.aureus_JH1_01716	S.aureus_JH9_01716	S.aureus_RF122_01556
group_5108		rod shape-determining protein MreD	5	5	1	1	11950	1	17270	530	530	530	S.aureus_COL_01624	S.aureus_ED98_01590	S.aureus_JH1_01718	S.aureus_JH9_01718	S.aureus_RF122_01558
mreC		Cell shape-determining protein MreC precursor	5	5	1	1	11949	1	17271	842	842	842	S.aureus_COL_01625	S.aureus_ED98_01591	S.aureus_JH1_01719	S.aureus_JH9_01719	S.aureus_RF122_01559
group_511		hypothetical protein	5	5	1	1	14239	1	15224	236	236	236	S.aureus_COL_01311	S.aureus_ED98_01286	S.aureus_JH1_01417	S.aureus_JH9_01417	S.aureus_RF122_01239
group_5110		hypothetical protein	5	5	1	1	11948	1	17272	473	473	473	S.aureus_COL_01626	S.aureus_ED98_01592	S.aureus_JH1_01720	S.aureus_JH9_01720	S.aureus_RF122_01560
group_5111		hypothetical protein	5	5	1	1	11947	1	17273	284	284	284	S.aureus_COL_01627	S.aureus_ED98_01593	S.aureus_JH1_01721	S.aureus_JH9_01721	S.aureus_RF122_01561
fgs		Folylpolyglutamate synthase	5	5	1	1	11941	1	17276	1271	1271	1271	S.aureus_COL_01630	S.aureus_ED98_01596	S.aureus_JH1_01730	S.aureus_JH9_01730	S.aureus_RF122_01564
valS		Valine--tRNA ligase	5	5	1	1	11940	1	17277	2630	2630	2630	S.aureus_COL_01631	S.aureus_ED98_01597	S.aureus_JH1_01731	S.aureus_JH9_01731	S.aureus_RF122_01565
group_5114		Putative ammonia monooxygenase	5	5	1	1	11938	1	17279	1067	1067	1067	S.aureus_COL_01633	S.aureus_ED98_01599	S.aureus_JH1_01733	S.aureus_JH9_01733	S.aureus_RF122_01567
hemL1		Glutamate-1-semialdehyde 2,1-aminomutase 1	5	5	1	1	11937	1	17280	1286	1286	1286	S.aureus_COL_01634	S.aureus_ED98_01600	S.aureus_JH1_01734	S.aureus_JH9_01734	S.aureus_RF122_01568
hemB		Delta-aminolevulinic acid dehydratase	5	5	1	1	11936	1	17281	974	974	974	S.aureus_COL_01635	S.aureus_ED98_01601	S.aureus_JH1_01735	S.aureus_JH9_01735	S.aureus_RF122_01569
group_5117		uroporphyrinogen-III synthase	5	5	1	1	11935	1	17282	668	668	668	S.aureus_COL_01636	S.aureus_ED98_01602	S.aureus_JH1_01736	S.aureus_JH9_01736	S.aureus_RF122_01570
hemC		Porphobilinogen deaminase	5	5	1	1	11934	1	17283	926	926	926	S.aureus_COL_01637	S.aureus_ED98_01603	S.aureus_JH1_01737	S.aureus_JH9_01737	S.aureus_RF122_01571
group_5119		Cytochrome C assembly protein	5	5	1	1	11933	1	17284	815	815	815	S.aureus_COL_01638	S.aureus_ED98_01604	S.aureus_JH1_01738	S.aureus_JH9_01738	S.aureus_RF122_01572
sbcC		Nuclease SbcCD subunit C	5	5	1	1	14245	1	15218	2972	3029	3017	S.aureus_COL_01317	S.aureus_ED98_01292	S.aureus_JH1_01423	S.aureus_JH9_01423	S.aureus_RF122_01245
hemA		Glutamyl-tRNA reductase	5	5	1	1	11932	1	17285	1346	1346	1346	S.aureus_COL_01639	S.aureus_ED98_01605	S.aureus_JH1_01739	S.aureus_JH9_01739	S.aureus_RF122_01573
engB		putative GTP-binding protein EngB	5	5	1	1	11931	1	17286	590	590	590	S.aureus_COL_01640	S.aureus_ED98_01606	S.aureus_JH1_01740	S.aureus_JH9_01740	S.aureus_RF122_01574
group_5122	clpX	ATP-dependent Clp protease ATP-binding subunit ClpX	5	5	1	1	11930	1	17287	1262	1262	1262	S.aureus_COL_01641	S.aureus_ED98_01608	S.aureus_JH1_01741	S.aureus_JH9_01741	S.aureus_RF122_01575
tig		Trigger factor	5	5	1	1	11928	1	17288	1301	1301	1301	S.aureus_COL_01642	S.aureus_ED98_01609	S.aureus_JH1_01742	S.aureus_JH9_01742	S.aureus_RF122_01576
group_5124		hypothetical protein	5	5	1	1	11927	1	17289	929	929	929	S.aureus_COL_01643	S.aureus_ED98_01610	S.aureus_JH1_01743	S.aureus_JH9_01743	S.aureus_RF122_01577
group_5125		hypothetical protein	5	5	1	1	11926	1	17290	608	608	608	S.aureus_COL_01644	S.aureus_ED98_01611	S.aureus_JH1_01744	S.aureus_JH9_01744	S.aureus_RF122_01578
group_5126	rplT	50S ribosomal protein L20	5	5	1	1	11925	1	17291	356	356	356	S.aureus_COL_01645	S.aureus_ED98_01612	S.aureus_JH1_01745	S.aureus_JH9_01745	S.aureus_RF122_01579
thrS		Threonine--tRNA ligase	5	5	1	1	28544	1	3266	1937	1937	1937	S.aureus_COL_01649	S.aureus_ED98_01616	S.aureus_JH1_01749	S.aureus_JH9_01749	S.aureus_RF122_01583
dnaI		Primosomal protein DnaI	5	5	1	1	28543	1	3267	920	920	920	S.aureus_COL_01650	S.aureus_ED98_01617	S.aureus_JH1_01750	S.aureus_JH9_01750	S.aureus_RF122_01584
dnaB		Replication initiation and membrane attachment protein	5	5	1	1	28542	1	3268	1400	1400	1400	S.aureus_COL_01651	S.aureus_ED98_01618	S.aureus_JH1_01751	S.aureus_JH9_01751	S.aureus_RF122_01585
group_513		sugar phosphate phosphatase	5	5	1	1	14274	1	15189	386	767	690	S.aureus_COL_01345	S.aureus_ED98_01321	S.aureus_JH1_01452	S.aureus_JH9_01452	S.aureus_RF122_01274
group_5130	nrdR	Transcriptional repressor NrdR	5	5	1	1	28541	1	3269	470	470	470	S.aureus_COL_01652	S.aureus_ED98_01619	S.aureus_JH1_01752	S.aureus_JH9_01752	S.aureus_RF122_01586
gapA2		Glyceraldehyde-3-phosphate dehydrogenase 2	5	5	1	1	28540	1	3270	1025	1025	1025	S.aureus_COL_01653	S.aureus_ED98_01620	S.aureus_JH1_01753	S.aureus_JH9_01753	S.aureus_RF122_01587
coaE		Dephospho-CoA kinase	5	5	1	1	28539	1	3271	623	623	623	S.aureus_COL_01654	S.aureus_ED98_01621	S.aureus_JH1_01754	S.aureus_JH9_01754	S.aureus_RF122_01588
mutM		Formamidopyrimidine-DNA glycosylase	5	5	1	1	28538	1	3272	872	872	872	S.aureus_COL_01655	S.aureus_ED98_01622	S.aureus_JH1_01755	S.aureus_JH9_01755	S.aureus_RF122_01589
polA		DNA polymerase I	5	5	1	1	28537	1	3273	2630	2630	2630	S.aureus_COL_01656	S.aureus_ED98_01623	S.aureus_JH1_01756	S.aureus_JH9_01756	S.aureus_RF122_01590
group_5135		hypothetical protein	5	5	1	1	28536	1	3274	1487	1487	1487	S.aureus_COL_01657	S.aureus_ED98_01624	S.aureus_JH1_01757	S.aureus_JH9_01757	S.aureus_RF122_01591
phoR		Alkaline phosphatase synthesis sensor protein PhoR	5	5	1	1	28535	1	3275	1664	1664	1664	S.aureus_COL_01658	S.aureus_ED98_01625	S.aureus_JH1_01758	S.aureus_JH9_01758	S.aureus_RF122_01592
phoP		Alkaline phosphatase synthesis transcriptional regulatory protein PhoP	5	5	1	1	28534	1	3276	704	704	704	S.aureus_COL_01659	S.aureus_ED98_01626	S.aureus_JH1_01759	S.aureus_JH9_01759	S.aureus_RF122_01593
citZ		Citrate synthase 2	5	5	1	1	28056	1	3379	1121	1121	1121	S.aureus_COL_01661	S.aureus_ED98_01628	S.aureus_JH1_01761	S.aureus_JH9_01761	S.aureus_RF122_01595
cycA_1		D-serine/D-alanine/glycine transporter	5	5	1	1	28055	1	3380	1361	1361	1361	S.aureus_COL_01662	S.aureus_ED98_01629	S.aureus_JH1_01762	S.aureus_JH9_01762	S.aureus_RF122_01596
dapA		4-hydroxy-tetrahydrodipicolinate synthase	5	5	1	1	14291	1	15095	887	887	887	S.aureus_COL_01362	S.aureus_ED98_01338	S.aureus_JH1_01469	S.aureus_JH9_01469	S.aureus_RF122_01291
pyk		Pyruvate kinase	5	5	1	1	28054	1	3383	1757	1757	1757	S.aureus_COL_01665	S.aureus_ED98_01630	S.aureus_JH1_01763	S.aureus_JH9_01763	S.aureus_RF122_01597
pfkA		6-phosphofructokinase	5	5	1	1	28052	1	3384	968	968	968	S.aureus_COL_01666	S.aureus_ED98_01631	S.aureus_JH1_01764	S.aureus_JH9_01764	S.aureus_RF122_01598
accA		Acetyl-coenzyme A carboxylase carboxyl transferase subunit alpha	5	5	1	1	28051	1	3395	944	944	944	S.aureus_COL_01667	S.aureus_ED98_01653	S.aureus_JH1_01765	S.aureus_JH9_01765	S.aureus_RF122_01599
accD		Acetyl-coenzyme A carboxylase carboxyl transferase subunit beta	5	5	1	1	28050	1	3396	857	857	857	S.aureus_COL_01668	S.aureus_ED98_01654	S.aureus_JH1_01766	S.aureus_JH9_01766	S.aureus_RF122_01600
group_5144		NAD-dependent malic enzyme	5	5	1	1	28049	1	3397	1229	1229	1229	S.aureus_COL_01669	S.aureus_ED98_01655	S.aureus_JH1_01767	S.aureus_JH9_01767	S.aureus_RF122_01601
nrnA_2		Bifunctional oligoribonuclease and PAP phosphatase NrnA	5	5	1	1	28047	1	3399	941	941	941	S.aureus_COL_01671	S.aureus_ED98_01657	S.aureus_JH1_01769	S.aureus_JH9_01769	S.aureus_RF122_01603
group_5146		Cobalt-dependent inorganic pyrophosphatase	5	5	1	1	28046	1	3400	1298	1298	1298	S.aureus_COL_01672	S.aureus_ED98_01658	S.aureus_JH1_01770	S.aureus_JH9_01770	S.aureus_RF122_01604
nhaX		Stress response protein NhaX	5	5	1	1	28045	1	3403	413	413	413	S.aureus_COL_01673	S.aureus_ED98_01659	S.aureus_JH1_01771	S.aureus_JH9_01771	S.aureus_RF122_01605
group_5149		putative peptidase	5	5	1	1	28042	1	3405	1055	1055	1055	S.aureus_COL_01675	S.aureus_ED98_01661	S.aureus_JH1_01773	S.aureus_JH9_01773	S.aureus_RF122_01608
ald2		Alanine dehydrogenase 2	5	5	1	1	28041	1	3406	1118	1118	1118	S.aureus_COL_01676	S.aureus_ED98_01662	S.aureus_JH1_01774	S.aureus_JH9_01774	S.aureus_RF122_01609
group_5151		Putative universal stress protein	5	5	1	1	28040	1	3407	500	500	500	S.aureus_COL_01677	S.aureus_ED98_01663	S.aureus_JH1_01775	S.aureus_JH9_01775	S.aureus_RF122_01610
ackA		Acetate kinase	5	5	1	1	28039	1	3408	1202	1202	1202	S.aureus_COL_01678	S.aureus_ED98_01664	S.aureus_JH1_01776	S.aureus_JH9_01776	S.aureus_RF122_01611
group_5153		N-6 DNA Methylase	5	5	1	1	28038	1	3409	947	947	947	S.aureus_COL_01679	S.aureus_ED98_01665	S.aureus_JH1_01777	S.aureus_JH9_01777	S.aureus_RF122_01612
tpx		putative thiol peroxidase	5	5	1	1	28037	1	3410	494	494	494	S.aureus_COL_01680	S.aureus_ED98_01666	S.aureus_JH1_01778	S.aureus_JH9_01778	S.aureus_RF122_01613
group_5155		hypothetical protein	5	5	1	1	28036	1	3411	770	770	770	S.aureus_COL_01681	S.aureus_ED98_01667	S.aureus_JH1_01779	S.aureus_JH9_01779	S.aureus_RF122_01614
thiI		putative tRNA sulfurtransferase	5	5	1	1	28035	1	3412	1223	1223	1223	S.aureus_COL_01682	S.aureus_ED98_01668	S.aureus_JH1_01780	S.aureus_JH9_01780	S.aureus_RF122_01615
ezrA		Septation ring formation regulator EzrA	5	5	1	1	28033	1	3414	1694	1694	1694	S.aureus_COL_01684	S.aureus_ED98_01670	S.aureus_JH1_01782	S.aureus_JH9_01782	S.aureus_RF122_01617
msrC		Free methionine-R-sulfoxide reductase	5	5	1	1	28032	1	3415	464	464	464	S.aureus_COL_01685	S.aureus_ED98_01671	S.aureus_JH1_01783	S.aureus_JH9_01783	S.aureus_RF122_01618
group_5159	rpsD	30S ribosomal protein S4	5	5	1	1	28031	1	3416	602	602	602	S.aureus_COL_01686	S.aureus_ED98_01672	S.aureus_JH1_01784	S.aureus_JH9_01784	S.aureus_RF122_01619
group_5160		Soluble hydrogenase 42 kDa subunit	5	5	1	1	28028	1	3419	1157	1160	1158	S.aureus_COL_01689	S.aureus_ED98_01675	S.aureus_JH1_01787	S.aureus_JH9_01787	S.aureus_RF122_01622
serA		D-3-phosphoglycerate dehydrogenase	5	5	1	1	28027	1	3420	1604	1604	1604	S.aureus_COL_01690	S.aureus_ED98_01676	S.aureus_JH1_01788	S.aureus_JH9_01788	S.aureus_RF122_01623
gph_3		Phosphoglycolate phosphatase	5	5	1	1	28026	1	3421	1130	1130	1130	S.aureus_COL_01691	S.aureus_ED98_01677	S.aureus_JH1_01789	S.aureus_JH9_01789	S.aureus_RF122_01624
glcB_1		PTS system glucoside-specific EIICBA component	5	5	1	1	28025	1	3422	1466	1466	1466	S.aureus_COL_01692	S.aureus_ED98_01678	S.aureus_JH1_01790	S.aureus_JH9_01790	S.aureus_RF122_01625
plsC		1-acyl-sn-glycerol-3-phosphate acyltransferase	5	5	1	1	28024	1	3423	617	617	617	S.aureus_COL_01693	S.aureus_ED98_01679	S.aureus_JH1_01791	S.aureus_JH9_01791	S.aureus_RF122_01626
htrA		Serine protease Do-like HtrA	5	5	1	1	28023	1	3424	1274	1274	1274	S.aureus_COL_01694	S.aureus_ED98_01680	S.aureus_JH1_01792	S.aureus_JH9_01792	S.aureus_RF122_01627
tyrS		Tyrosine--tRNA ligase	5	5	1	1	28022	1	3425	1262	1262	1262	S.aureus_COL_01695	S.aureus_ED98_01681	S.aureus_JH1_01793	S.aureus_JH9_01793	S.aureus_RF122_01628
mrcA		Penicillin-binding protein 1A	5	5	1	1	28021	1	3426	905	905	905	S.aureus_COL_01696	S.aureus_ED98_01682	S.aureus_JH1_01794	S.aureus_JH9_01794	S.aureus_RF122_01629
acsA_1		Acetyl-coenzyme A synthetase	5	5	1	1	28018	1	3429	1706	1706	1706	S.aureus_COL_01699	S.aureus_ED98_01685	S.aureus_JH1_01797	S.aureus_JH9_01797	S.aureus_RF122_01634
acuC		Acetoin utilization protein AcuC	5	5	1	1	28016	1	3431	1169	1169	1169	S.aureus_COL_01701	S.aureus_ED98_01687	S.aureus_JH1_01799	S.aureus_JH9_01799	S.aureus_RF122_01636
steT		Serine/threonine exchanger SteT	5	5	1	1	14485	1	1457	1115	1322	1280	S.aureus_COL_01404	S.aureus_ED98_01381	S.aureus_JH1_01509	S.aureus_JH9_01509	S.aureus_RF122_01342
ccpA		Catabolite control protein A	5	5	1	1	28015	1	3432	989	989	989	S.aureus_COL_01702	S.aureus_ED98_01688	S.aureus_JH1_01800	S.aureus_JH9_01800	S.aureus_RF122_01637
aroF		Phospho-2-dehydro-3-deoxyheptonate aldolase	5	5	1	1	28014	1	3433	1091	1091	1091	S.aureus_COL_01703	S.aureus_ED98_01689	S.aureus_JH1_01801	S.aureus_JH9_01801	S.aureus_RF122_01638
group_5172		hypothetical protein	5	5	1	1	28012	1	3436	491	491	491	S.aureus_COL_01705	S.aureus_ED98_01691	S.aureus_JH1_01803	S.aureus_JH9_01803	S.aureus_RF122_01640
pheT_2		Phenylalanine--tRNA ligase beta subunit	5	5	1	1	28009	1	3440	596	596	596	S.aureus_COL_01708	S.aureus_ED98_01694	S.aureus_JH1_01806	S.aureus_JH9_01806	S.aureus_RF122_01644
group_5174		hypothetical protein	5	5	1	1	28008	1	3441	857	857	857	S.aureus_COL_01709	S.aureus_ED98_01695	S.aureus_JH1_01807	S.aureus_JH9_01807	S.aureus_RF122_01645
ytpP		Thioredoxin-like protein YtpP	5	5	1	1	28007	1	3442	311	311	311	S.aureus_COL_01710	S.aureus_ED98_01696	S.aureus_JH1_01808	S.aureus_JH9_01808	S.aureus_RF122_01646
pepA_2		Glutamyl aminopeptidase	5	5	1	1	28006	1	3443	1076	1076	1076	S.aureus_COL_01711	S.aureus_ED98_01697	S.aureus_JH1_01809	S.aureus_JH9_01809	S.aureus_RF122_01647
group_5177		Peptidase propeptide and YPEB domain protein	5	5	1	1	28005	1	3444	314	314	314	S.aureus_COL_01712	S.aureus_ED98_01698	S.aureus_JH1_01810	S.aureus_JH9_01810	S.aureus_RF122_01648
trmB		tRNA (guanine-N(7)-)-methyltransferase	5	5	1	1	28003	1	3446	644	644	644	S.aureus_COL_01714	S.aureus_ED98_01700	S.aureus_JH1_01812	S.aureus_JH9_01812	S.aureus_RF122_01650
group_5179		Phosphotransferase enzyme family protein	5	5	1	1	28002	1	3447	791	791	791	S.aureus_COL_01715	S.aureus_ED98_01701	S.aureus_JH1_01813	S.aureus_JH9_01813	S.aureus_RF122_01651
dat		D-alanine aminotransferase	5	5	1	1	28001	1	3448	848	848	848	S.aureus_COL_01716	S.aureus_ED98_01702	S.aureus_JH1_01814	S.aureus_JH9_01814	S.aureus_RF122_01652
group_5181		Putative dipeptidase	5	5	1	1	28000	1	3449	1409	1409	1409	S.aureus_COL_01717	S.aureus_ED98_01703	S.aureus_JH1_01815	S.aureus_JH9_01815	S.aureus_RF122_01653
ytgP_2		putative cell division protein YtgP	5	5	1	1	27997	1	3452	1661	1661	1661	S.aureus_COL_01720	S.aureus_ED98_01706	S.aureus_JH1_01818	S.aureus_JH9_01818	S.aureus_RF122_01656
group_5183		tricarballylate dehydrogenase	5	5	1	1	27996	1	3453	1268	1268	1268	S.aureus_COL_01721	S.aureus_ED98_01707	S.aureus_JH1_01819	S.aureus_JH9_01819	S.aureus_RF122_01657
moeZ_2		molybdopterin biosynthesis-like protein MoeZ	5	5	1	1	27994	1	3455	311	311	311	S.aureus_COL_01723	S.aureus_ED98_01709	S.aureus_JH1_01821	S.aureus_JH9_01821	S.aureus_RF122_01661
leuS		Leucine--tRNA ligase	5	5	1	1	27992	1	3456	2417	2417	2417	S.aureus_COL_01724	S.aureus_ED98_01710	S.aureus_JH1_01822	S.aureus_JH9_01822	S.aureus_RF122_01662
mdtH		Multidrug resistance protein MdtH	5	5	1	1	27991	1	3457	1181	1181	1181	S.aureus_COL_01725	S.aureus_ED98_01711	S.aureus_JH1_01823	S.aureus_JH9_01823	S.aureus_RF122_01663
group_5187		coproporphyrinogen III oxidase	5	5	1	1	27990	1	3458	953	953	953	S.aureus_COL_01726	S.aureus_ED98_01712	S.aureus_JH1_01824	S.aureus_JH9_01824	S.aureus_RF122_01664
group_5188		16S rRNA m(4)C1402 methyltranserfase	5	5	1	1	27989	1	3459	563	563	563	S.aureus_COL_01727	S.aureus_ED98_01713	S.aureus_JH1_01825	S.aureus_JH9_01825	S.aureus_RF122_01665
rot		HTH-type transcriptional regulator rot	5	5	1	1	27988	1	3460	401	401	401	S.aureus_COL_01728	S.aureus_ED98_01714	S.aureus_JH1_01826	S.aureus_JH9_01826	S.aureus_RF122_01666
tdcB		L-threonine dehydratase catabolic TdcB	5	5	1	1	14486	1	1455	902	1040	1012	S.aureus_COL_01405	S.aureus_ED98_01382	S.aureus_JH1_01510	S.aureus_JH9_01510	S.aureus_RF122_01343
ytpA		Phospholipase YtpA	5	5	1	1	27986	1	3463	827	827	827	S.aureus_COL_01731	S.aureus_ED98_01715	S.aureus_JH1_01827	S.aureus_JH9_01827	S.aureus_RF122_01667
fadM		Proline dehydrogenase 1	5	5	1	1	27984	1	3464	1001	1001	1001	S.aureus_COL_01732	S.aureus_ED98_01716	S.aureus_JH1_01828	S.aureus_JH9_01828	S.aureus_RF122_01668
ribH		6,7-dimethyl-8-ribityllumazine synthase	5	5	1	1	27983	1	3465	464	464	464	S.aureus_COL_01733	S.aureus_ED98_01717	S.aureus_JH1_01829	S.aureus_JH9_01829	S.aureus_RF122_01669
ribBA		Riboflavin biosynthesis protein RibBA	5	5	1	1	27982	1	3466	1181	1181	1181	S.aureus_COL_01734	S.aureus_ED98_01718	S.aureus_JH1_01830	S.aureus_JH9_01830	S.aureus_RF122_01670
ribE		Riboflavin synthase	5	5	1	1	27981	1	3467	632	632	632	S.aureus_COL_01735	S.aureus_ED98_01719	S.aureus_JH1_01831	S.aureus_JH9_01831	S.aureus_RF122_01671
group_5196		hypothetical protein	5	5	1	1	27979	1	3469	1502	1502	1502	S.aureus_COL_01737	S.aureus_ED98_01721	S.aureus_JH1_01833	S.aureus_JH9_01833	S.aureus_RF122_01673
arsB		Arsenical pump membrane protein	5	5	1	1	27977	1	3472	1292	1292	1292	S.aureus_COL_01739	S.aureus_ED98_01723	S.aureus_JH1_01835	S.aureus_JH9_01835	S.aureus_RF122_01675
atl_2		Bifunctional autolysin precursor	5	5	1	1	27975	1	3473	854	854	854	S.aureus_COL_01741	S.aureus_ED98_01724	S.aureus_JH1_01836	S.aureus_JH9_01836	S.aureus_RF122_01677
group_5199		hypothetical protein	5	5	1	1	27974	1	3474	224	224	224	S.aureus_COL_01742	S.aureus_ED98_01725	S.aureus_JH1_01837	S.aureus_JH9_01837	S.aureus_RF122_01678
group_520		hypothetical protein	5	5	1	1	14498	1	1443	341	341	341	S.aureus_COL_01418	S.aureus_ED98_01395	S.aureus_JH1_01523	S.aureus_JH9_01523	S.aureus_RF122_01356
group_5200		hypothetical protein	5	5	1	1	27972	1	3476	443	443	443	S.aureus_COL_01744	S.aureus_ED98_01726	S.aureus_JH1_01839	S.aureus_JH9_01839	S.aureus_RF122_01680
group_5201		hypothetical protein	5	5	1	1	27971	1	3477	443	443	443	S.aureus_COL_01745	S.aureus_ED98_01727	S.aureus_JH1_01840	S.aureus_JH9_01840	S.aureus_RF122_01681
group_5202		hypothetical protein	5	5	1	1	27939	1	3734	302	302	302	S.aureus_COL_01748	S.aureus_ED98_01730	S.aureus_JH1_01843	S.aureus_JH9_01843	S.aureus_RF122_01684
crcB_2		Putative fluoride ion transporter CrcB	5	5	1	1	27937	1	3736	353	353	353	S.aureus_COL_01750	S.aureus_ED98_01732	S.aureus_JH1_01845	S.aureus_JH9_01845	S.aureus_RF122_01686
group_5204		hypothetical protein	5	5	1	1	27933	1	3740	908	908	908	S.aureus_COL_01754	S.aureus_ED98_01736	S.aureus_JH1_01849	S.aureus_JH9_01849	S.aureus_RF122_01688
pckA		Phosphoenolpyruvate carboxykinase [ATP]	5	5	1	1	27931	1	3742	1592	1592	1592	S.aureus_COL_01756	S.aureus_ED98_01738	S.aureus_JH1_01851	S.aureus_JH9_01851	S.aureus_RF122_01690
group_5206		Putative membrane protein insertion efficiency factor	5	5	1	1	27927	1	3745	257	257	257	S.aureus_COL_01760	S.aureus_ED98_01741	S.aureus_JH1_01854	S.aureus_JH9_01854	S.aureus_RF122_01693
der		GTPase Der	5	5	1	1	14476	1	4640	614	1310	1170	S.aureus_COL_01441	S.aureus_ED98_01418	S.aureus_JH1_01546	S.aureus_JH9_01546	S.aureus_RF122_01378
lukDv		Leucotoxin LukDv precursor	5	5	1	1	27881	1	3793	983	983	983	S.aureus_COL_01795	S.aureus_ED98_01764	S.aureus_JH1_01876	S.aureus_JH9_01876	S.aureus_RF122_01731
lukEv		Leucotoxin LukEv precursor	5	5	1	1	27880	1	3796	935	935	935	S.aureus_COL_01796	S.aureus_ED98_01765	S.aureus_JH1_01877	S.aureus_JH9_01877	S.aureus_RF122_01732
ydeN		Putative hydrolase YdeN	5	5	1	1	27864	1	3810	554	554	554	S.aureus_COL_01807	S.aureus_ED98_01786	S.aureus_JH1_01898	S.aureus_JH9_01898	S.aureus_RF122_01816
hemH		Ferrochelatase	5	5	1	1	27862	1	3812	923	923	923	S.aureus_COL_01809	S.aureus_ED98_01788	S.aureus_JH1_01900	S.aureus_JH9_01900	S.aureus_RF122_01818
hemE		Uroporphyrinogen decarboxylase	5	5	1	1	27861	1	3813	1037	1037	1037	S.aureus_COL_01810	S.aureus_ED98_01789	S.aureus_JH1_01901	S.aureus_JH9_01901	S.aureus_RF122_01819
ebpS		Elastin-binding protein EbpS	5	5	1	1	12783	1	4645	1451	1460	1458	S.aureus_COL_01446	S.aureus_ED98_01423	S.aureus_JH1_01551	S.aureus_JH9_01551	S.aureus_RF122_01384
group_5231		Bacterial ABC transporter protein EcsB	5	5	1	1	27859	1	3815	1223	1223	1223	S.aureus_COL_01812	S.aureus_ED98_01791	S.aureus_JH1_01903	S.aureus_JH9_01903	S.aureus_RF122_01821
ecsA		ABC-type transporter ATP-binding protein EcsA	5	5	1	1	27858	1	3816	740	740	740	S.aureus_COL_01813	S.aureus_ED98_01792	S.aureus_JH1_01904	S.aureus_JH9_01904	S.aureus_RF122_01822
group_5233		HIT-like protein	5	5	1	1	27857	1	3817	422	422	422	S.aureus_COL_01814	S.aureus_ED98_01793	S.aureus_JH1_01905	S.aureus_JH9_01905	S.aureus_RF122_01823
group_5234		hypothetical protein	5	5	1	1	27856	1	3818	365	365	365	S.aureus_COL_01815	S.aureus_ED98_01794	S.aureus_JH1_01906	S.aureus_JH9_01906	S.aureus_RF122_01824
group_5235		hypothetical protein	5	5	1	1	27855	1	3819	557	557	557	S.aureus_COL_01816	S.aureus_ED98_01795	S.aureus_JH1_01907	S.aureus_JH9_01907	S.aureus_RF122_01825
yhaM		3'-5' exoribonuclease YhaM	5	5	1	1	27853	1	3821	941	941	941	S.aureus_COL_01818	S.aureus_ED98_01797	S.aureus_JH1_01909	S.aureus_JH9_01909	S.aureus_RF122_01827
group_5237		hypothetical protein	5	5	1	1	27852	1	3822	2936	2936	2936	S.aureus_COL_01819	S.aureus_ED98_01798	S.aureus_JH1_01910	S.aureus_JH9_01910	S.aureus_RF122_01828
yhaO		putative metallophosphoesterase YhaO	5	5	1	1	27851	1	3823	1196	1196	1196	S.aureus_COL_01820	S.aureus_ED98_01799	S.aureus_JH1_01911	S.aureus_JH9_01911	S.aureus_RF122_01829
group_5239		hypothetical protein	5	5	1	1	27850	1	3824	344	344	344	S.aureus_COL_01821	S.aureus_ED98_01800	S.aureus_JH1_01912	S.aureus_JH9_01912	S.aureus_RF122_01830
group_524		hypothetical protein	5	5	1	1	15144	1	4738	374	467	392	S.aureus_COL_01519	S.aureus_ED98_01483	S.aureus_JH1_01611	S.aureus_JH9_01611	S.aureus_RF122_01451
group_5240		hypothetical protein	5	5	1	1	27849	1	3825	1124	1124	1124	S.aureus_COL_01822	S.aureus_ED98_01801	S.aureus_JH1_01913	S.aureus_JH9_01913	S.aureus_RF122_01831
group_5241		hypothetical protein	5	5	1	1	27847	1	3826	464	464	464	S.aureus_COL_01823	S.aureus_ED98_01802	S.aureus_JH1_01915	S.aureus_JH9_01915	S.aureus_RF122_01832
liaR		Transcriptional regulatory protein LiaR	5	5	1	1	27846	1	3827	623	623	623	S.aureus_COL_01824	S.aureus_ED98_01803	S.aureus_JH1_01916	S.aureus_JH9_01916	S.aureus_RF122_01833
liaS		Sensor histidine kinase LiaS	5	5	1	1	27845	1	3828	1112	1112	1112	S.aureus_COL_01825	S.aureus_ED98_01804	S.aureus_JH1_01917	S.aureus_JH9_01917	S.aureus_RF122_01834
rluD_3		Ribosomal large subunit pseudouridine synthase D	5	5	1	1	27844	1	3829	821	821	821	S.aureus_COL_01826	S.aureus_ED98_01805	S.aureus_JH1_01918	S.aureus_JH9_01918	S.aureus_RF122_01835
fumC		Fumarate hydratase class II	5	5	1	1	27843	1	3830	1385	1385	1385	S.aureus_COL_01827	S.aureus_ED98_01806	S.aureus_JH1_01919	S.aureus_JH9_01919	S.aureus_RF122_01836
group_5246		hypothetical protein	5	5	1	1	27842	1	3831	395	395	395	S.aureus_COL_01828	S.aureus_ED98_01807	S.aureus_JH1_01920	S.aureus_JH9_01920	S.aureus_RF122_01837
group_5247		hypothetical protein	5	5	1	1	27841	1	3832	152	152	152	S.aureus_COL_01829	S.aureus_ED98_01808	S.aureus_JH1_01921	S.aureus_JH9_01921	S.aureus_RF122_01838
group_5248		glucosamine-6-phosphate deaminase	5	5	1	1	27840	1	3833	599	599	599	S.aureus_COL_01830	S.aureus_ED98_01809	S.aureus_JH1_01922	S.aureus_JH9_01922	S.aureus_RF122_01839
trmL		tRNA (cytidine(34)-2'-O)-methyltransferase	5	5	1	1	27839	1	3834	470	470	470	S.aureus_COL_01831	S.aureus_ED98_01810	S.aureus_JH1_01923	S.aureus_JH9_01923	S.aureus_RF122_01840
epsF		Type II secretion system protein F	5	5	1	1	15149	1	4734	668	1070	989	S.aureus_COL_01523	S.aureus_ED98_01487	S.aureus_JH1_01615	S.aureus_JH9_01615	S.aureus_RF122_01456
queG		Epoxyqueuosine reductase	5	5	1	1	27838	1	3835	1127	1127	1127	S.aureus_COL_01832	S.aureus_ED98_01811	S.aureus_JH1_01924	S.aureus_JH9_01924	S.aureus_RF122_01841
tcyC_1		L-cystine import ATP-binding protein TcyC	5	5	1	1	27837	1	3836	728	728	728	S.aureus_COL_01833	S.aureus_ED98_01812	S.aureus_JH1_01925	S.aureus_JH9_01925	S.aureus_RF122_01842
artQ		Arginine transport system permease protein ArtQ	5	5	1	1	27836	1	3837	1457	1457	1457	S.aureus_COL_01834	S.aureus_ED98_01813	S.aureus_JH1_01926	S.aureus_JH9_01926	S.aureus_RF122_01843
group_5253		Phosphotransferase system, EIIC	5	5	1	1	27835	1	3839	1061	1061	1061	S.aureus_COL_01835	S.aureus_ED98_01814	S.aureus_JH1_01927	S.aureus_JH9_01927	S.aureus_RF122_01844
perR		Peroxide-responsive repressor PerR	5	5	1	1	27833	1	3841	446	446	446	S.aureus_COL_01868	S.aureus_ED98_01849	S.aureus_JH1_01961	S.aureus_JH9_01961	S.aureus_RF122_01876
bcp		Putative peroxiredoxin bcp	5	5	1	1	27831	1	3843	455	455	455	S.aureus_COL_01870	S.aureus_ED98_01851	S.aureus_JH1_01963	S.aureus_JH9_01963	S.aureus_RF122_01878
hemL2		Glutamate-1-semialdehyde 2,1-aminomutase 2	5	5	1	1	27830	1	3844	1289	1289	1289	S.aureus_COL_01871	S.aureus_ED98_01852	S.aureus_JH1_01964	S.aureus_JH9_01964	S.aureus_RF122_01879
group_5257		Putative multidrug export ATP-binding/permease protein	5	5	1	1	27828	1	3846	1736	1736	1736	S.aureus_COL_01873	S.aureus_ED98_01854	S.aureus_JH1_01966	S.aureus_JH9_01966	S.aureus_RF122_01881
yfhQ		putative A/G-specific adenine glycosylase YfhQ	5	5	1	1	27791	1	3861	1037	1037	1037	S.aureus_COL_01875	S.aureus_ED98_01856	S.aureus_JH1_01968	S.aureus_JH9_01968	S.aureus_RF122_01883
group_5259		hypothetical protein	5	5	1	1	27790	1	3862	977	977	977	S.aureus_COL_01876	S.aureus_ED98_01857	S.aureus_JH1_01969	S.aureus_JH9_01969	S.aureus_RF122_01884
tagH_2		Teichoic acids export ATP-binding protein TagH	5	5	1	1	27788	1	3864	1517	1517	1517	S.aureus_COL_01878	S.aureus_ED98_01859	S.aureus_JH1_01971	S.aureus_JH9_01971	S.aureus_RF122_01886
recX		Regulatory protein RecX	5	5	1	1	27786	1	3866	818	818	818	S.aureus_COL_01880	S.aureus_ED98_01861	S.aureus_JH1_01973	S.aureus_JH9_01973	S.aureus_RF122_01888
mgt		Monofunctional glycosyltransferase	5	5	1	1	27785	1	3867	809	809	809	S.aureus_COL_01881	S.aureus_ED98_01862	S.aureus_JH1_01974	S.aureus_JH9_01974	S.aureus_RF122_01889
yraA		Putative cysteine protease YraA	5	5	1	1	27784	1	3868	515	515	515	S.aureus_COL_01882	S.aureus_ED98_01863	S.aureus_JH1_01975	S.aureus_JH9_01975	S.aureus_RF122_01890
group_5264		hypothetical protein	5	5	1	1	27783	1	3869	161	161	161	S.aureus_COL_01883	S.aureus_ED98_01864	S.aureus_JH1_01976	S.aureus_JH9_01976	S.aureus_RF122_01891
queE_2		7-carboxy-7-deazaguanine synthase	5	5	1	1	27782	1	4750	1151	1151	1151	S.aureus_COL_01884	S.aureus_ED98_01865	S.aureus_JH1_01977	S.aureus_JH9_01977	S.aureus_RF122_01892
group_5266		putative acyl-CoA thioester hydrolase	5	5	1	1	27773	1	4751	530	530	530	S.aureus_COL_01885	S.aureus_ED98_01881	S.aureus_JH1_01978	S.aureus_JH9_01978	S.aureus_RF122_01893
pepS		Aminopeptidase PepS	5	5	1	1	27772	1	4752	1247	1247	1247	S.aureus_COL_01886	S.aureus_ED98_01882	S.aureus_JH1_01979	S.aureus_JH9_01979	S.aureus_RF122_01894
ptpA		Low molecular weight protein-tyrosine-phosphatase PtpA	5	5	1	1	27770	1	4754	464	464	464	S.aureus_COL_01888	S.aureus_ED98_01884	S.aureus_JH1_01981	S.aureus_JH9_01981	S.aureus_RF122_01896
group_5269		hypothetical protein	5	5	1	1	27769	1	4755	275	275	275	S.aureus_COL_01889	S.aureus_ED98_01885	S.aureus_JH1_01982	S.aureus_JH9_01982	S.aureus_RF122_01897
trmK		tRNA (adenine(22)-N(1))-methyltransferase	5	5	1	1	15165	1	4717	677	677	677	S.aureus_COL_01539	S.aureus_ED98_01503	S.aureus_JH1_01631	S.aureus_JH9_01631	S.aureus_RF122_01472
group_5270		hypothetical protein	5	5	1	1	27768	1	4756	1217	1217	1217	S.aureus_COL_01890	S.aureus_ED98_01886	S.aureus_JH1_01983	S.aureus_JH9_01983	S.aureus_RF122_01898
vraS		Sensor protein VraS	5	5	1	1	27723	1	4872	1043	1043	1043	S.aureus_COL_01892	S.aureus_ED98_01888	S.aureus_JH1_01985	S.aureus_JH9_01985	S.aureus_RF122_01900
group_5272		hypothetical protein	5	5	1	1	27722	1	4873	701	701	701	S.aureus_COL_01893	S.aureus_ED98_01889	S.aureus_JH1_01986	S.aureus_JH9_01986	S.aureus_RF122_01901
group_5273		hypothetical protein	5	5	1	1	27721	1	4874	386	386	386	S.aureus_COL_01894	S.aureus_ED98_01890	S.aureus_JH1_01987	S.aureus_JH9_01987	S.aureus_RF122_01902
map		Methionine aminopeptidase	5	5	1	1	27720	1	4875	758	758	758	S.aureus_COL_01895	S.aureus_ED98_01891	S.aureus_JH1_01988	S.aureus_JH9_01988	S.aureus_RF122_01903
group_5275		Fusaric acid resistance protein family protein	5	5	1	1	27719	1	4876	986	986	986	S.aureus_COL_01896	S.aureus_ED98_01892	S.aureus_JH1_01989	S.aureus_JH9_01989	S.aureus_RF122_01904
group_5276		cobyric acid synthase	5	5	1	1	27717	1	4878	731	731	731	S.aureus_COL_01898	S.aureus_ED98_01894	S.aureus_JH1_01991	S.aureus_JH9_01991	S.aureus_RF122_01906
group_5277		UDP-N-acetylmuramate--L-alanine ligase	5	5	1	1	27716	1	4879	1313	1313	1313	S.aureus_COL_01899	S.aureus_ED98_01895	S.aureus_JH1_01992	S.aureus_JH9_01992	S.aureus_RF122_01907
ftnA		Ferritin	5	5	1	1	27715	1	4880	500	500	500	S.aureus_COL_01900	S.aureus_ED98_01896	S.aureus_JH1_01993	S.aureus_JH9_01993	S.aureus_RF122_01908
polC_2		DNA polymerase III PolC-type	5	5	1	1	27714	1	4881	554	554	554	S.aureus_COL_01901	S.aureus_ED98_01897	S.aureus_JH1_01994	S.aureus_JH9_01994	S.aureus_RF122_01909
group_5280		hypothetical protein	5	5	1	1	27712	1	4883	530	530	530	S.aureus_COL_01903	S.aureus_ED98_01899	S.aureus_JH1_01996	S.aureus_JH9_01996	S.aureus_RF122_01911
group_5281		putative RNA methyltransferase	5	5	1	1	27711	1	4884	1361	1361	1361	S.aureus_COL_01904	S.aureus_ED98_01900	S.aureus_JH1_01997	S.aureus_JH9_01997	S.aureus_RF122_01912
dagK		Diacylglycerol kinase	5	5	1	1	27710	1	4885	947	947	947	S.aureus_COL_01905	S.aureus_ED98_01901	S.aureus_JH1_01998	S.aureus_JH9_01998	S.aureus_RF122_01913
gatB_2		Aspartyl/glutamyl-tRNA(Asn/Gln) amidotransferase subunit B	5	5	1	1	27709	1	4886	1427	1427	1427	S.aureus_COL_01906	S.aureus_ED98_01902	S.aureus_JH1_01999	S.aureus_JH9_01999	S.aureus_RF122_01914
group_5284	gatA	Glutamyl-tRNA(Gln) amidotransferase subunit A	5	5	1	1	27708	1	4887	1457	1457	1457	S.aureus_COL_01907	S.aureus_ED98_01903	S.aureus_JH1_02000	S.aureus_JH9_02000	S.aureus_RF122_01915
putP		Sodium/proline symporter	5	5	1	1	26868	1	5288	1538	1538	1538	S.aureus_COL_01909	S.aureus_ED98_01905	S.aureus_JH1_02002	S.aureus_JH9_02002	S.aureus_RF122_01917
group_5286		CamS sex pheromone cAM373 precursor	5	5	1	1	26867	1	5289	1199	1199	1199	S.aureus_COL_01910	S.aureus_ED98_01906	S.aureus_JH1_02003	S.aureus_JH9_02003	S.aureus_RF122_01920
ligA		DNA ligase	5	5	1	1	26864	1	5290	2003	2003	2003	S.aureus_COL_01911	S.aureus_ED98_01907	S.aureus_JH1_02004	S.aureus_JH9_02004	S.aureus_RF122_01921
pcrA		ATP-dependent DNA helicase PcrA	5	5	1	1	26863	1	5291	2192	2192	2192	S.aureus_COL_01912	S.aureus_ED98_01908	S.aureus_JH1_02005	S.aureus_JH9_02005	S.aureus_RF122_01922
pcrB		Heptaprenylglyceryl phosphate synthase	5	5	1	1	26862	1	5292	692	692	692	S.aureus_COL_01913	S.aureus_ED98_01909	S.aureus_JH1_02006	S.aureus_JH9_02006	S.aureus_RF122_01923
comEA		ComE operon protein 1	5	5	1	1	12100	1	16617	677	677	677	S.aureus_COL_01568	S.aureus_ED98_01532	S.aureus_JH1_01660	S.aureus_JH9_01660	S.aureus_RF122_01501
purB		Adenylosuccinate lyase	5	5	1	1	26815	1	20249	1295	1295	1295	S.aureus_COL_01915	S.aureus_ED98_01911	S.aureus_JH1_02008	S.aureus_JH9_02008	S.aureus_RF122_01925
sspP		Staphopain A precursor	5	5	1	1	26814	1	20248	1166	1166	1166	S.aureus_COL_01916	S.aureus_ED98_01912	S.aureus_JH1_02009	S.aureus_JH9_02009	S.aureus_RF122_01926
group_5292		hypothetical protein	5	5	1	1	26812	1	20246	173	173	173	S.aureus_COL_01918	S.aureus_ED98_01914	S.aureus_JH1_02011	S.aureus_JH9_02011	S.aureus_RF122_01928
group_5293		hypothetical protein	5	5	1	1	26811	1	20245	602	602	602	S.aureus_COL_01919	S.aureus_ED98_01915	S.aureus_JH1_02012	S.aureus_JH9_02012	S.aureus_RF122_01929
nadE		NH(3)-dependent NAD( ) synthetase	5	5	1	1	26810	1	20244	821	821	821	S.aureus_COL_01920	S.aureus_ED98_01916	S.aureus_JH1_02013	S.aureus_JH9_02013	S.aureus_RF122_01930
pncB2		Nicotinate phosphoribosyltransferase pncB2	5	5	1	1	26809	1	20243	1469	1469	1469	S.aureus_COL_01921	S.aureus_ED98_01917	S.aureus_JH1_02014	S.aureus_JH9_02014	S.aureus_RF122_01931
nos		Nitric oxide synthase oxygenase	5	5	1	1	26808	1	20242	1076	1076	1076	S.aureus_COL_01922	S.aureus_ED98_01918	S.aureus_JH1_02015	S.aureus_JH9_02015	S.aureus_RF122_01932
pheA		P-protein	5	5	1	1	26807	1	20241	794	794	794	S.aureus_COL_01923	S.aureus_ED98_01919	S.aureus_JH1_02016	S.aureus_JH9_02016	S.aureus_RF122_01933
sdcS		Sodium-dependent dicarboxylate transporter SdcS	5	5	1	1	26806	1	20240	1562	1562	1562	S.aureus_COL_01924	S.aureus_ED98_01920	S.aureus_JH1_02017	S.aureus_JH9_02017	S.aureus_RF122_01934
pfbA		Plasmin and fibronectin-binding protein A precursor	5	5	1	1	26805	1	20239	1097	1097	1097	S.aureus_COL_01925	S.aureus_ED98_01921	S.aureus_JH1_02018	S.aureus_JH9_02018	S.aureus_RF122_01935
group_530		hypothetical protein	5	5	1	1	11946	1	17274	554	686	633	S.aureus_COL_01628	S.aureus_ED98_01594	S.aureus_JH1_01728	S.aureus_JH9_01728	S.aureus_RF122_01562
rutB		Peroxyureidoacrylate/ureidoacrylate amidohydrolase RutB	5	5	1	1	26804	1	20238	560	560	560	S.aureus_COL_01926	S.aureus_ED98_01922	S.aureus_JH1_02019	S.aureus_JH9_02019	S.aureus_RF122_01936
ppaC		putative manganese-dependent inorganic pyrophosphatase	5	5	1	1	26803	1	20237	929	929	929	S.aureus_COL_01927	S.aureus_ED98_01923	S.aureus_JH1_02020	S.aureus_JH9_02020	S.aureus_RF122_01937
alkH		Aldehyde dehydrogenase	5	5	1	1	26802	1	20236	1379	1379	1379	S.aureus_COL_01928	S.aureus_ED98_01924	S.aureus_JH1_02021	S.aureus_JH9_02021	S.aureus_RF122_01938
pgl		6-phosphogluconolactonase	5	5	1	1	26801	1	20235	1028	1028	1028	S.aureus_COL_01929	S.aureus_ED98_01925	S.aureus_JH1_02022	S.aureus_JH9_02022	S.aureus_RF122_01939
group_5304		YolD-like protein	5	5	1	1	26800	1	20234	401	401	401	S.aureus_COL_01930	S.aureus_ED98_01926	S.aureus_JH1_02023	S.aureus_JH9_02023	S.aureus_RF122_01940
group_5305		hypothetical protein	5	5	1	1	26799	1	20233	173	173	173	S.aureus_COL_01931	S.aureus_ED98_01927	S.aureus_JH1_02024	S.aureus_JH9_02024	S.aureus_RF122_01941
group_5306		Acyl-coenzyme A:6-aminopenicillanic acid acyl-transferase	5	5	1	1	26798	1	20232	1112	1112	1112	S.aureus_COL_01932	S.aureus_ED98_01928	S.aureus_JH1_02025	S.aureus_JH9_02025	S.aureus_RF122_01942
group_5307		hypothetical protein	5	5	1	1	26797	1	20231	842	842	842	S.aureus_COL_01933	S.aureus_ED98_01929	S.aureus_JH1_02026	S.aureus_JH9_02026	S.aureus_RF122_01943
group_5308		hypothetical protein	5	5	1	1	26796	1	20230	557	557	557	S.aureus_COL_01934	S.aureus_ED98_01930	S.aureus_JH1_02027	S.aureus_JH9_02027	S.aureus_RF122_01944
group_5309		hypothetical protein	5	5	1	1	26795	1	20229	524	524	524	S.aureus_COL_01935	S.aureus_ED98_01931	S.aureus_JH1_02028	S.aureus_JH9_02028	S.aureus_RF122_01945
murC		UDP-N-acetylmuramate--L-alanine ligase	5	5	1	1	28011	1	3438	1217	1313	1293	S.aureus_COL_01706	S.aureus_ED98_01692	S.aureus_JH1_01804	S.aureus_JH9_01804	S.aureus_RF122_01641
group_5310		hypothetical protein	5	5	1	1	26794	1	20228	563	563	563	S.aureus_COL_01936	S.aureus_ED98_01932	S.aureus_JH1_02029	S.aureus_JH9_02029	S.aureus_RF122_01946
group_5311		ABC-2 family transporter protein	5	5	1	1	26793	1	20227	740	740	740	S.aureus_COL_01937	S.aureus_ED98_01933	S.aureus_JH1_02030	S.aureus_JH9_02030	S.aureus_RF122_01947
yxlF_2		putative ABC transporter ATP-binding protein YxlF	5	5	1	1	26792	1	20226	872	872	872	S.aureus_COL_01938	S.aureus_ED98_01934	S.aureus_JH1_02031	S.aureus_JH9_02031	S.aureus_RF122_01948
group_5313		hypothetical protein	5	5	1	1	26791	1	20225	680	680	680	S.aureus_COL_01939	S.aureus_ED98_01935	S.aureus_JH1_02032	S.aureus_JH9_02032	S.aureus_RF122_01949
ytrB_2		ABC transporter ATP-binding protein YtrB	5	5	1	1	26790	1	20224	896	896	896	S.aureus_COL_01940	S.aureus_ED98_01936	S.aureus_JH1_02033	S.aureus_JH9_02033	S.aureus_RF122_01950
ytrA		HTH-type transcriptional repressor YtrA	5	5	1	1	26789	1	20223	380	380	380	S.aureus_COL_01941	S.aureus_ED98_01937	S.aureus_JH1_02034	S.aureus_JH9_02034	S.aureus_RF122_01951
group_5316		hypothetical protein	5	5	1	1	26788	1	20222	176	176	176	S.aureus_COL_01942	S.aureus_ED98_01938	S.aureus_JH1_02035	S.aureus_JH9_02035	S.aureus_RF122_01952
aspC		Aspartate aminotransferase	5	5	1	1	26787	1	20221	1286	1286	1286	S.aureus_COL_01943	S.aureus_ED98_01939	S.aureus_JH1_02036	S.aureus_JH9_02036	S.aureus_RF122_01953
group_5319		putative leukocidin-like protein 2 precursor	5	5	1	1	22735	1	20496	1055	1055	1055	S.aureus_COL_01948	S.aureus_ED98_02009	S.aureus_JH1_02104	S.aureus_JH9_02104	S.aureus_RF122_01958
ktrB_2		Ktr system potassium uptake protein B	5	5	1	1	22740	1	20504	1307	1307	1307	S.aureus_COL_01953	S.aureus_ED98_02011	S.aureus_JH1_02106	S.aureus_JH9_02106	S.aureus_RF122_01963
group_5325	groL	60 kDa chaperonin	5	5	1	1	22741	1	20505	1616	1616	1616	S.aureus_COL_01957	S.aureus_ED98_02012	S.aureus_JH1_02107	S.aureus_JH9_02107	S.aureus_RF122_01988
groS		10 kDa chaperonin	5	5	1	1	22742	1	20506	284	284	284	S.aureus_COL_01958	S.aureus_ED98_02013	S.aureus_JH1_02108	S.aureus_JH9_02108	S.aureus_RF122_01989
group_5328		Nitroreductase family protein	5	5	1	1	22745	1	20509	626	626	626	S.aureus_COL_01961	S.aureus_ED98_02016	S.aureus_JH1_02111	S.aureus_JH9_02111	S.aureus_RF122_01992
group_5329		2-oxoglutaramate amidase	5	5	1	1	22746	1	20510	785	785	785	S.aureus_COL_01962	S.aureus_ED98_02017	S.aureus_JH1_02112	S.aureus_JH9_02112	S.aureus_RF122_01993
group_533		Telomeric repeat-binding factor 2	5	5	1	1	27922	1	3752	995	995	995	S.aureus_COL_01765	S.aureus_ED98_01746	S.aureus_JH1_01859	S.aureus_JH9_01859	S.aureus_RF122_01698
agrA		Accessory gene regulator protein A	5	5	1	1	22751	1	20516	716	716	716	S.aureus_COL_01967	S.aureus_ED98_02022	S.aureus_JH1_02117	S.aureus_JH9_02118	S.aureus_RF122_01997
scrB		Sucrose-6-phosphate hydrolase	5	5	1	1	22753	1	20518	1484	1484	1484	S.aureus_COL_01969	S.aureus_ED98_02024	S.aureus_JH1_02119	S.aureus_JH9_02120	S.aureus_RF122_01999
treR_3		HTH-type transcriptional regulator TreR	5	5	1	1	22754	1	20519	950	950	950	S.aureus_COL_01970	S.aureus_ED98_02025	S.aureus_JH1_02120	S.aureus_JH9_02121	S.aureus_RF122_02000
nrgA		Ammonium transporter NrgA	5	5	1	1	22755	1	20520	1250	1250	1250	S.aureus_COL_01971	S.aureus_ED98_02026	S.aureus_JH1_02121	S.aureus_JH9_02122	S.aureus_RF122_02001
group_5337		putative inner membrane protein	5	5	1	1	22757	1	20522	1079	1079	1079	S.aureus_COL_01973	S.aureus_ED98_02028	S.aureus_JH1_02123	S.aureus_JH9_02124	S.aureus_RF122_02003
rex		Redox-sensing transcriptional repressor Rex	5	5	1	1	22758	1	20523	635	635	635	S.aureus_COL_01974	S.aureus_ED98_02029	S.aureus_JH1_02124	S.aureus_JH9_02125	S.aureus_RF122_02004
yheS_2		putative ABC transporter ATP-binding protein YheS	5	5	1	1	22759	1	20524	1928	1928	1928	S.aureus_COL_01975	S.aureus_ED98_02030	S.aureus_JH1_02125	S.aureus_JH9_02126	S.aureus_RF122_02005
group_534		hypothetical protein	5	5	1	1	27919	1	3764	551	572	567	S.aureus_COL_01768	S.aureus_ED98_01749	S.aureus_JH1_01862	S.aureus_JH9_01862	S.aureus_RF122_01701
mutS_2		DNA mismatch repair protein MutS	5	5	1	1	22760	1	20525	1610	1610	1610	S.aureus_COL_01976	S.aureus_ED98_02031	S.aureus_JH1_02126	S.aureus_JH9_02127	S.aureus_RF122_02006
group_5341		ribosomal-protein-alanine N-acetyltransferase	5	5	1	1	22762	1	20527	464	464	464	S.aureus_COL_01978	S.aureus_ED98_02033	S.aureus_JH1_02128	S.aureus_JH9_02129	S.aureus_RF122_02008
tsaB		tRNA threonylcarbamoyladenosine biosynthesis protein TsaB	5	5	1	1	22763	1	20528	662	662	662	S.aureus_COL_01979	S.aureus_ED98_02034	S.aureus_JH1_02129	S.aureus_JH9_02130	S.aureus_RF122_02009
tsaE		tRNA threonylcarbamoyladenosine biosynthesis protein TsaE	5	5	1	1	22764	1	20529	494	494	494	S.aureus_COL_01980	S.aureus_ED98_02035	S.aureus_JH1_02130	S.aureus_JH9_02131	S.aureus_RF122_02010
ilvD		Dihydroxy-acid dehydratase	5	5	1	1	22765	1	20530	1688	1688	1688	S.aureus_COL_01981	S.aureus_ED98_02036	S.aureus_JH1_02131	S.aureus_JH9_02132	S.aureus_RF122_02012
ilvB		Acetolactate synthase large subunit	5	5	1	1	22766	1	20531	1769	1769	1769	S.aureus_COL_01982	S.aureus_ED98_02037	S.aureus_JH1_02132	S.aureus_JH9_02133	S.aureus_RF122_02013
ilvH		Acetolactate synthase small subunit	5	5	1	1	22767	1	20532	254	254	254	S.aureus_COL_01983	S.aureus_ED98_02038	S.aureus_JH1_02133	S.aureus_JH9_02134	S.aureus_RF122_02014
ilvC		Ketol-acid reductoisomerase	5	5	1	1	22768	1	20533	1004	1004	1004	S.aureus_COL_01984	S.aureus_ED98_02039	S.aureus_JH1_02134	S.aureus_JH9_02135	S.aureus_RF122_02015
leuA_2		2-isopropylmalate synthase	5	5	1	1	22769	1	20534	1529	1529	1529	S.aureus_COL_01985	S.aureus_ED98_02040	S.aureus_JH1_02135	S.aureus_JH9_02136	S.aureus_RF122_02016
leuB		3-isopropylmalate dehydrogenase	5	5	1	1	22770	1	20535	1046	1046	1046	S.aureus_COL_01986	S.aureus_ED98_02041	S.aureus_JH1_02136	S.aureus_JH9_02137	S.aureus_RF122_02017
splA		Serine protease SplA precursor	5	5	1	1	27887	1	3775	551	716	677	S.aureus_COL_01784	S.aureus_ED98_01759	S.aureus_JH1_01871	S.aureus_JH9_01871	S.aureus_RF122_01720
leuC		3-isopropylmalate dehydratase large subunit	5	5	1	1	22771	1	20536	1370	1370	1370	S.aureus_COL_01987	S.aureus_ED98_02042	S.aureus_JH1_02137	S.aureus_JH9_02138	S.aureus_RF122_02018
ilvA		L-threonine dehydratase biosynthetic IlvA	5	5	1	1	22773	1	20538	1268	1268	1268	S.aureus_COL_01989	S.aureus_ED98_02044	S.aureus_JH1_02139	S.aureus_JH9_02140	S.aureus_RF122_02020
group_5352		hypothetical protein	5	5	1	1	22774	1	20539	455	455	455	S.aureus_COL_01995	S.aureus_ED98_02050	S.aureus_JH1_02145	S.aureus_JH9_02146	S.aureus_RF122_02027
rpsA_2		30S ribosomal protein S1	5	5	1	1	22775	1	20540	2138	2138	2138	S.aureus_COL_01996	S.aureus_ED98_02051	S.aureus_JH1_02146	S.aureus_JH9_02147	S.aureus_RF122_02028
group_5354	sigB	RNA polymerase sigma-B factor	5	5	1	1	22776	1	20541	770	770	770	S.aureus_COL_01997	S.aureus_ED98_02053	S.aureus_JH1_02147	S.aureus_JH9_02148	S.aureus_RF122_02029
rsbW		Serine-protein kinase RsbW	5	5	1	1	22777	1	20542	479	479	479	S.aureus_COL_01998	S.aureus_ED98_02054	S.aureus_JH1_02148	S.aureus_JH9_02149	S.aureus_RF122_02030
rsbV		Anti-sigma-B factor antagonist	5	5	1	1	22778	1	20543	326	326	326	S.aureus_COL_01999	S.aureus_ED98_02055	S.aureus_JH1_02149	S.aureus_JH9_02150	S.aureus_RF122_02031
rsbU		Phosphoserine phosphatase RsbU	5	5	1	1	22779	1	20544	1001	1001	1001	S.aureus_COL_02000	S.aureus_ED98_02056	S.aureus_JH1_02150	S.aureus_JH9_02151	S.aureus_RF122_02032
mazE		Antitoxin MazE	5	5	1	1	22801	1	20825	170	170	170	S.aureus_COL_02002	S.aureus_ED98_02058	S.aureus_JH1_02152	S.aureus_JH9_02153	S.aureus_RF122_02034
alr1		Alanine racemase 1	5	5	1	1	22802	1	20826	1148	1148	1148	S.aureus_COL_02003	S.aureus_ED98_02059	S.aureus_JH1_02153	S.aureus_JH9_02154	S.aureus_RF122_02035
acpS		Holo-[acyl-carrier-protein] synthase	5	5	1	1	22803	1	20827	359	359	359	S.aureus_COL_02004	S.aureus_ED98_02060	S.aureus_JH1_02154	S.aureus_JH9_02155	S.aureus_RF122_02036
group_5361		Bacterial membrane flanked domain protein	5	5	1	1	22805	1	20829	494	494	494	S.aureus_COL_02005	S.aureus_ED98_02061	S.aureus_JH1_02155	S.aureus_JH9_02156	S.aureus_RF122_02037
kdpB		Potassium-transporting ATPase B chain	5	5	1	1	22810	1	20833	2027	2027	2027	S.aureus_COL_02009	S.aureus_ED98_02065	S.aureus_JH1_02159	S.aureus_JH9_02160	S.aureus_RF122_02041
kdpA		Potassium-transporting ATPase A chain	5	5	1	1	22811	1	20834	1676	1676	1676	S.aureus_COL_02010	S.aureus_ED98_02066	S.aureus_JH1_02160	S.aureus_JH9_02161	S.aureus_RF122_02042
kdpD		Sensor protein KdpD	5	5	1	1	22812	1	20835	2657	2657	2657	S.aureus_COL_02011	S.aureus_ED98_02067	S.aureus_JH1_02161	S.aureus_JH9_02162	S.aureus_RF122_02043
kdpE		KDP operon transcriptional regulatory protein KdpE	5	5	1	1	22814	1	20837	695	695	695	S.aureus_COL_02012	S.aureus_ED98_02068	S.aureus_JH1_02162	S.aureus_JH9_02163	S.aureus_RF122_02044
group_5368		putative DEAD-box ATP-dependent RNA helicase	5	5	1	1	22815	1	20838	1520	1520	1520	S.aureus_COL_02013	S.aureus_ED98_02069	S.aureus_JH1_02164	S.aureus_JH9_02165	S.aureus_RF122_02045
murF		UDP-N-acetylmuramoyl-tripeptide--D-alanyl-D-alanine ligase	5	5	1	1	22816	1	20839	1358	1358	1358	S.aureus_COL_02014	S.aureus_ED98_02070	S.aureus_JH1_02165	S.aureus_JH9_02166	S.aureus_RF122_02046
group_537		hypothetical protein	5	5	1	1	27718	1	4877	413	413	413	S.aureus_COL_01897	S.aureus_ED98_01893	S.aureus_JH1_01990	S.aureus_JH9_01990	S.aureus_RF122_01905
ddl		D-alanine--D-alanine ligase	5	5	1	1	22817	1	20840	1070	1070	1070	S.aureus_COL_02015	S.aureus_ED98_02071	S.aureus_JH1_02166	S.aureus_JH9_02167	S.aureus_RF122_02047
rodA		Rod shape-determining protein RodA	5	5	1	1	22818	1	20841	1202	1202	1202	S.aureus_COL_02016	S.aureus_ED98_02072	S.aureus_JH1_02167	S.aureus_JH9_02168	S.aureus_RF122_02048
group_5372		hypothetical protein	5	5	1	1	22819	1	20842	137	137	137	S.aureus_COL_02017	S.aureus_ED98_02073	S.aureus_JH1_02168	S.aureus_JH9_02169	S.aureus_RF122_02049
group_5373		hypothetical protein	5	5	1	1	22820	1	20843	209	209	209	S.aureus_COL_02018	S.aureus_ED98_02074	S.aureus_JH1_02169	S.aureus_JH9_02170	S.aureus_RF122_02050
cls_2		Cardiolipin synthase	5	5	1	1	22822	1	20845	1484	1484	1484	S.aureus_COL_02020	S.aureus_ED98_02076	S.aureus_JH1_02171	S.aureus_JH9_02172	S.aureus_RF122_02052
group_5375		putative hydrolase	5	5	1	1	22823	1	20846	647	647	647	S.aureus_COL_02021	S.aureus_ED98_02077	S.aureus_JH1_02172	S.aureus_JH9_02173	S.aureus_RF122_02053
yidC		Membrane protein insertase YidC precursor	5	5	1	1	22824	1	20847	872	872	872	S.aureus_COL_02022	S.aureus_ED98_02078	S.aureus_JH1_02173	S.aureus_JH9_02174	S.aureus_RF122_02054
ssb_3		Single-stranded DNA-binding protein ssb	5	5	1	1	22831	1	22120	395	395	395	S.aureus_COL_02028	S.aureus_ED98_02084	S.aureus_JH1_02179	S.aureus_JH9_02180	S.aureus_RF122_02061
group_5378		hypothetical protein	5	5	1	1	22832	1	22121	440	440	440	S.aureus_COL_02029	S.aureus_ED98_02085	S.aureus_JH1_02180	S.aureus_JH9_02181	S.aureus_RF122_02062
group_5379	fabZ	3-hydroxyacyl-[acyl-carrier-protein] dehydratase FabZ	5	5	1	1	22833	1	22122	440	440	440	S.aureus_COL_02030	S.aureus_ED98_02086	S.aureus_JH1_02181	S.aureus_JH9_02182	S.aureus_RF122_02063
murA1		UDP-N-acetylglucosamine 1-carboxyvinyltransferase 1	5	5	1	1	22834	1	22123	1265	1265	1265	S.aureus_COL_02031	S.aureus_ED98_02087	S.aureus_JH1_02182	S.aureus_JH9_02183	S.aureus_RF122_02064
group_5381		hypothetical protein	5	5	1	1	22835	1	22124	233	233	233	S.aureus_COL_02032	S.aureus_ED98_02088	S.aureus_JH1_02183	S.aureus_JH9_02184	S.aureus_RF122_02065
atpC		ATP synthase epsilon chain	5	5	1	1	22836	1	22125	404	404	404	S.aureus_COL_02033	S.aureus_ED98_02089	S.aureus_JH1_02184	S.aureus_JH9_02185	S.aureus_RF122_02066
atpG		ATP synthase gamma chain	5	5	1	1	22839	1	22212	866	866	866	S.aureus_COL_02035	S.aureus_ED98_02091	S.aureus_JH1_02186	S.aureus_JH9_02187	S.aureus_RF122_02068
atpH		ATP synthase subunit delta	5	5	1	1	22878	1	22235	539	539	539	S.aureus_COL_02037	S.aureus_ED98_02093	S.aureus_JH1_02188	S.aureus_JH9_02189	S.aureus_RF122_02070
atpF		ATP synthase subunit b	5	5	1	1	22879	1	22236	521	521	521	S.aureus_COL_02038	S.aureus_ED98_02094	S.aureus_JH1_02189	S.aureus_JH9_02190	S.aureus_RF122_02071
atpB		ATP synthase subunit a	5	5	1	1	22127	1	23398	728	728	728	S.aureus_COL_02040	S.aureus_ED98_02096	S.aureus_JH1_02191	S.aureus_JH9_02192	S.aureus_RF122_02073
mnaA_2		UDP-N-acetylglucosamine 2-epimerase	5	5	1	1	22125	1	23396	1127	1127	1127	S.aureus_COL_02042	S.aureus_ED98_02098	S.aureus_JH1_02193	S.aureus_JH9_02194	S.aureus_RF122_02075
glyA		Serine hydroxymethyltransferase	5	5	1	1	22122	1	23390	1238	1238	1238	S.aureus_COL_02044	S.aureus_ED98_02100	S.aureus_JH1_02195	S.aureus_JH9_02196	S.aureus_RF122_02077
group_5390		hypothetical protein	5	5	1	1	22121	1	23389	524	524	524	S.aureus_COL_02045	S.aureus_ED98_02101	S.aureus_JH1_02196	S.aureus_JH9_02197	S.aureus_RF122_02078
ptpB		Low molecular weight protein-tyrosine-phosphatase PtpB	5	5	1	1	22120	1	23388	419	419	419	S.aureus_COL_02046	S.aureus_ED98_02102	S.aureus_JH1_02197	S.aureus_JH9_02198	S.aureus_RF122_02079
ywlC_2		Threonylcarbamoyl-AMP synthase	5	5	1	1	22119	1	23387	1046	1046	1046	S.aureus_COL_02047	S.aureus_ED98_02103	S.aureus_JH1_02198	S.aureus_JH9_02199	S.aureus_RF122_02080
prmC		Release factor glutamine methyltransferase	5	5	1	1	22118	1	23386	836	836	836	S.aureus_COL_02048	S.aureus_ED98_02104	S.aureus_JH1_02199	S.aureus_JH9_02200	S.aureus_RF122_02081
prfA		Peptide chain release factor 1	5	5	1	1	22117	1	23385	1076	1076	1076	S.aureus_COL_02049	S.aureus_ED98_02105	S.aureus_JH1_02200	S.aureus_JH9_02201	S.aureus_RF122_02082
tdk		Thymidine kinase	5	5	1	1	22116	1	23384	599	599	599	S.aureus_COL_02050	S.aureus_ED98_02106	S.aureus_JH1_02201	S.aureus_JH9_02202	S.aureus_RF122_02083
group_5396		Putative aldehyde dehydrogenase	5	5	1	1	21205	1	22776	1427	1427	1427	S.aureus_COL_02053	S.aureus_ED98_02109	S.aureus_JH1_02204	S.aureus_JH9_02205	S.aureus_RF122_02086
yodB		HTH-type transcriptional regulator YodB	5	5	1	1	21206	1	22775	335	335	335	S.aureus_COL_02054	S.aureus_ED98_02110	S.aureus_JH1_02205	S.aureus_JH9_02206	S.aureus_RF122_02087
murA2		UDP-N-acetylglucosamine 1-carboxyvinyltransferase 2	5	5	1	1	21207	1	22774	1259	1259	1259	S.aureus_COL_02055	S.aureus_ED98_02111	S.aureus_JH1_02206	S.aureus_JH9_02207	S.aureus_RF122_02088
group_5399		hypothetical protein	5	5	1	1	21240	1	22556	521	521	521	S.aureus_COL_02057	S.aureus_ED98_02113	S.aureus_JH1_02208	S.aureus_JH9_02209	S.aureus_RF122_02090
dapE		putative succinyl-diaminopimelate desuccinylase	5	5	1	1	22736	1	20503	680	1223	1114	S.aureus_COL_01949	S.aureus_ED98_02010	S.aureus_JH1_02105	S.aureus_JH9_02105	S.aureus_RF122_01959
pyrG		CTP synthase	5	5	1	1	21241	1	22555	1610	1610	1610	S.aureus_COL_02058	S.aureus_ED98_02114	S.aureus_JH1_02209	S.aureus_JH9_02210	S.aureus_RF122_02091
bltD_2		Spermine/spermidine acetyltransferase	5	5	1	1	21243	1	22553	860	860	860	S.aureus_COL_02060	S.aureus_ED98_02116	S.aureus_JH1_02211	S.aureus_JH9_02212	S.aureus_RF122_02093
coaW		Type II pantothenate kinase	5	5	1	1	21244	1	22552	803	803	803	S.aureus_COL_02061	S.aureus_ED98_02117	S.aureus_JH1_02212	S.aureus_JH9_02213	S.aureus_RF122_02094
group_5403		hypothetical protein	5	5	1	1	21245	1	22551	671	671	671	S.aureus_COL_02062	S.aureus_ED98_02118	S.aureus_JH1_02213	S.aureus_JH9_02214	S.aureus_RF122_02095
group_5404		hypothetical protein	5	5	1	1	21246	1	22550	1193	1193	1193	S.aureus_COL_02063	S.aureus_ED98_02119	S.aureus_JH1_02214	S.aureus_JH9_02215	S.aureus_RF122_02096
abgB		p-aminobenzoyl-glutamate hydrolase subunit B	5	5	1	1	21247	1	22549	1184	1184	1184	S.aureus_COL_02064	S.aureus_ED98_02120	S.aureus_JH1_02215	S.aureus_JH9_02216	S.aureus_RF122_02097
luxS		S-ribosylhomocysteine lyase	5	5	1	1	21248	1	22548	470	470	470	S.aureus_COL_02065	S.aureus_ED98_02121	S.aureus_JH1_02216	S.aureus_JH9_02217	S.aureus_RF122_02098
group_5407		hypothetical protein	5	5	1	1	21249	1	22547	350	350	350	S.aureus_COL_02066	S.aureus_ED98_02122	S.aureus_JH1_02217	S.aureus_JH9_02218	S.aureus_RF122_02099
pdp		Pyrimidine-nucleoside phosphorylase	5	5	1	1	21250	1	22546	1301	1301	1301	S.aureus_COL_02067	S.aureus_ED98_02123	S.aureus_JH1_02218	S.aureus_JH9_02219	S.aureus_RF122_02100
deoD1		Purine nucleoside phosphorylase DeoD-type 1	5	5	1	1	21252	1	22544	710	710	710	S.aureus_COL_02069	S.aureus_ED98_02125	S.aureus_JH1_02220	S.aureus_JH9_02221	S.aureus_RF122_02102
dps		General stress protein 20U	5	5	1	1	21253	1	22543	443	443	443	S.aureus_COL_02070	S.aureus_ED98_02126	S.aureus_JH1_02221	S.aureus_JH9_02222	S.aureus_RF122_02103
group_5411		hypothetical protein	5	5	1	1	21254	1	22542	413	413	413	S.aureus_COL_02071	S.aureus_ED98_02127	S.aureus_JH1_02222	S.aureus_JH9_02223	S.aureus_RF122_02104
group_5412		EVE domain protein	5	5	1	1	21255	1	22541	1373	1373	1373	S.aureus_COL_02072	S.aureus_ED98_02128	S.aureus_JH1_02223	S.aureus_JH9_02224	S.aureus_RF122_02105
group_5413		hypothetical protein	5	5	1	1	21256	1	22540	230	230	230	S.aureus_COL_02073	S.aureus_ED98_02129	S.aureus_JH1_02224	S.aureus_JH9_02225	S.aureus_RF122_02106
gmuF		putative mannose-6-phosphate isomerase GmuF	5	5	1	1	21257	1	22539	938	938	938	S.aureus_COL_02074	S.aureus_ED98_02130	S.aureus_JH1_02225	S.aureus_JH9_02226	S.aureus_RF122_02107
czrA		HTH-type transcriptional repressor CzrA	5	5	1	1	21259	1	22537	320	320	320	S.aureus_COL_02076	S.aureus_ED98_02132	S.aureus_JH1_02227	S.aureus_JH9_02228	S.aureus_RF122_02109
czcD_2		Cadmium, cobalt and zinc/H( )-K( ) antiporter	5	5	1	1	21260	1	22536	977	980	978	S.aureus_COL_02077	S.aureus_ED98_02133	S.aureus_JH1_02228	S.aureus_JH9_02229	S.aureus_RF122_02110
glmS		Glutamine--fructose-6-phosphate aminotransferase [isomerizing]	5	5	1	1	21267	1	22531	1805	1805	1805	S.aureus_COL_02083	S.aureus_ED98_02137	S.aureus_JH1_02232	S.aureus_JH9_02233	S.aureus_RF122_02114
mtlR_2		Transcriptional regulator MtlR	5	5	1	1	21269	1	22528	2132	2132	2132	S.aureus_COL_02085	S.aureus_ED98_02139	S.aureus_JH1_02234	S.aureus_JH9_02235	S.aureus_RF122_02116
mtlF		Mannitol-specific phosphotransferase enzyme IIA component	5	5	1	1	21270	1	22527	434	434	434	S.aureus_COL_02086	S.aureus_ED98_02140	S.aureus_JH1_02235	S.aureus_JH9_02236	S.aureus_RF122_02117
mtlD		Mannitol-1-phosphate 5-dehydrogenase	5	5	1	1	21272	1	22526	1106	1106	1106	S.aureus_COL_02087	S.aureus_ED98_02141	S.aureus_JH1_02236	S.aureus_JH9_02237	S.aureus_RF122_02118
glmM		Phosphoglucosamine mutase	5	5	1	1	21274	1	22524	1355	1355	1355	S.aureus_COL_02089	S.aureus_ED98_02143	S.aureus_JH1_02238	S.aureus_JH9_02239	S.aureus_RF122_02120
group_5425		YbbR-like protein	5	5	1	1	21275	1	22523	932	932	932	S.aureus_COL_02090	S.aureus_ED98_02144	S.aureus_JH1_02239	S.aureus_JH9_02240	S.aureus_RF122_02121
group_5426	disA	DNA integrity scanning protein DisA	5	5	1	1	21276	1	22522	809	809	809	S.aureus_COL_02091	S.aureus_ED98_02145	S.aureus_JH1_02240	S.aureus_JH9_02241	S.aureus_RF122_02122
arg		Arginase	5	5	1	1	21278	1	22521	908	908	908	S.aureus_COL_02092	S.aureus_ED98_02146	S.aureus_JH1_02241	S.aureus_JH9_02242	S.aureus_RF122_02123
ylxH		Flagellum site-determining protein YlxH	5	5	1	1	21279	1	22520	1064	1064	1064	S.aureus_COL_02103	S.aureus_ED98_02156	S.aureus_JH1_02251	S.aureus_JH9_02252	S.aureus_RF122_02135
sepA		Multidrug resistance efflux pump SepA	5	5	1	1	21281	1	22517	467	473	469	S.aureus_COL_02105	S.aureus_ED98_02158	S.aureus_JH1_02253	S.aureus_JH9_02254	S.aureus_RF122_02137
cobB		NAD-dependent protein deacetylase	5	5	1	1	21313	1	22486	740	740	740	S.aureus_COL_02137	S.aureus_ED98_02187	S.aureus_JH1_02282	S.aureus_JH9_02283	S.aureus_RF122_02166
bmr3		Multidrug resistance protein 3	5	5	1	1	21282	1	22516	1343	1343	1343	S.aureus_COL_02106	S.aureus_ED98_02159	S.aureus_JH1_02254	S.aureus_JH9_02255	S.aureus_RF122_02138
group_5431		putative uridylyltransferase	5	5	1	1	21284	1	22514	1187	1187	1187	S.aureus_COL_02108	S.aureus_ED98_02161	S.aureus_JH1_02256	S.aureus_JH9_02257	S.aureus_RF122_02140
group_5432		hypothetical protein	5	5	1	1	21286	1	22512	260	260	260	S.aureus_COL_02110	S.aureus_ED98_02163	S.aureus_JH1_02258	S.aureus_JH9_02259	S.aureus_RF122_02142
group_5433		Nucleoside recognition	5	5	1	1	21287	1	22511	1370	1370	1370	S.aureus_COL_02111	S.aureus_ED98_02164	S.aureus_JH1_02259	S.aureus_JH9_02260	S.aureus_RF122_02143
fecD_2		Fe(3 ) dicitrate transport system permease protein FecD	5	5	1	1	21288	1	22510	968	968	968	S.aureus_COL_02112	S.aureus_ED98_02165	S.aureus_JH1_02260	S.aureus_JH9_02261	S.aureus_RF122_02144
yfiZ_2		putative siderophore transport system permease protein YfiZ precursor	5	5	1	1	21289	1	22509	1031	1031	1031	S.aureus_COL_02113	S.aureus_ED98_02166	S.aureus_JH1_02261	S.aureus_JH9_02262	S.aureus_RF122_02145
yfmC_2		Fe(3 )-citrate-binding protein YfmC precursor	5	5	1	1	21290	1	22508	983	983	983	S.aureus_COL_02114	S.aureus_ED98_02167	S.aureus_JH1_02262	S.aureus_JH9_02263	S.aureus_RF122_02146
group_5437		alanine racemase	5	5	1	1	21291	1	22507	1070	1070	1070	S.aureus_COL_02115	S.aureus_ED98_02168	S.aureus_JH1_02263	S.aureus_JH9_02264	S.aureus_RF122_02147
iucA_2		N(2)-citryl-N(6)-acetyl-N(6)-hydroxylysine synthase	5	5	1	1	21292	1	22506	1757	1757	1757	S.aureus_COL_02116	S.aureus_ED98_02169	S.aureus_JH1_02264	S.aureus_JH9_02265	S.aureus_RF122_02148
group_5439		enterobactin exporter EntS	5	5	1	1	21293	1	22505	1193	1193	1193	S.aureus_COL_02117	S.aureus_ED98_02170	S.aureus_JH1_02265	S.aureus_JH9_02266	S.aureus_RF122_02149
adhR		HTH-type transcriptional regulator AdhR	5	5	1	1	21320	1	22481	266	416	386	S.aureus_COL_02141	S.aureus_ED98_02190	S.aureus_JH1_02285	S.aureus_JH9_02286	S.aureus_RF122_02170
iucC_3		Aerobactin synthase	5	5	1	1	21297	1	22504	1976	1976	1976	S.aureus_COL_02118	S.aureus_ED98_02171	S.aureus_JH1_02266	S.aureus_JH9_02267	S.aureus_RF122_02150
group_5442		Alkaline shock protein 23	5	5	1	1	21298	1	22503	509	509	509	S.aureus_COL_02122	S.aureus_ED98_02172	S.aureus_JH1_02267	S.aureus_JH9_02268	S.aureus_RF122_02151
group_5443		hypothetical protein	5	5	1	1	21300	1	22499	536	536	536	S.aureus_COL_02124	S.aureus_ED98_02174	S.aureus_JH1_02269	S.aureus_JH9_02270	S.aureus_RF122_02153
opuD_2		Glycine betaine transporter OpuD	5	5	1	1	21301	1	22498	1562	1562	1562	S.aureus_COL_02125	S.aureus_ED98_02175	S.aureus_JH1_02270	S.aureus_JH9_02271	S.aureus_RF122_02154
lacG		6-phospho-beta-galactosidase	5	5	1	1	21305	1	22494	1412	1412	1412	S.aureus_COL_02129	S.aureus_ED98_02179	S.aureus_JH1_02274	S.aureus_JH9_02275	S.aureus_RF122_02158
lacE		PTS system lactose-specific EIICB component	5	5	1	1	21306	1	22493	1712	1712	1712	S.aureus_COL_02130	S.aureus_ED98_02180	S.aureus_JH1_02275	S.aureus_JH9_02276	S.aureus_RF122_02159
lacF		Lactose-specific phosphotransferase enzyme IIA component	5	5	1	1	21307	1	22492	311	311	311	S.aureus_COL_02131	S.aureus_ED98_02181	S.aureus_JH1_02276	S.aureus_JH9_02277	S.aureus_RF122_02160
lacD		Tagatose 1,6-diphosphate aldolase	5	5	1	1	21308	1	22491	980	980	980	S.aureus_COL_02132	S.aureus_ED98_02182	S.aureus_JH1_02277	S.aureus_JH9_02278	S.aureus_RF122_02161
lacC_2		Tagatose-6-phosphate kinase	5	5	1	1	21309	1	22490	932	932	932	S.aureus_COL_02133	S.aureus_ED98_02183	S.aureus_JH1_02278	S.aureus_JH9_02279	S.aureus_RF122_02162
group_545		65 kDa membrane protein precursor	5	5	1	1	21324	1	22477	425	425	425	S.aureus_COL_02145	S.aureus_ED98_02194	S.aureus_JH1_02289	S.aureus_JH9_02290	S.aureus_RF122_02174
lacB		Galactose-6-phosphate isomerase subunit LacB	5	5	1	1	21310	1	22489	515	515	515	S.aureus_COL_02134	S.aureus_ED98_02184	S.aureus_JH1_02279	S.aureus_JH9_02280	S.aureus_RF122_02163
lacA		Galactose-6-phosphate isomerase subunit LacA	5	5	1	1	21311	1	22488	428	428	428	S.aureus_COL_02135	S.aureus_ED98_02185	S.aureus_JH1_02280	S.aureus_JH9_02281	S.aureus_RF122_02164
lacR		Lactose phosphotransferase system repressor	5	5	1	1	21312	1	22487	755	755	755	S.aureus_COL_02136	S.aureus_ED98_02186	S.aureus_JH1_02281	S.aureus_JH9_02282	S.aureus_RF122_02165
group_5454		putative oxidoreductase/MSMEI_2347	5	5	1	1	21315	1	22482	848	848	848	S.aureus_COL_02140	S.aureus_ED98_02189	S.aureus_JH1_02284	S.aureus_JH9_02285	S.aureus_RF122_02169
group_5463	rplM	50S ribosomal protein L13	5	5	1	1	23046	7	15	437	437	437	S.aureus_COL_02155	S.aureus_ED98_02204	S.aureus_JH1_02300	S.aureus_JH9_02301	S.aureus_RF122_02178
truA		tRNA pseudouridine synthase A	5	5	1	1	23047	7	16	803	803	803	S.aureus_COL_02156	S.aureus_ED98_02205	S.aureus_JH1_02301	S.aureus_JH9_02302	S.aureus_RF122_02179
ecfT		Energy-coupling factor transporter transmembrane protein EcfT	5	5	1	1	23048	7	17	806	806	806	S.aureus_COL_02157	S.aureus_ED98_02206	S.aureus_JH1_02302	S.aureus_JH9_02303	S.aureus_RF122_02180
ecfA2		Energy-coupling factor transporter ATP-binding protein EcfA2	5	5	1	1	23049	7	18	860	860	860	S.aureus_COL_02158	S.aureus_ED98_02207	S.aureus_JH1_02303	S.aureus_JH9_02304	S.aureus_RF122_02181
ecfA1		Energy-coupling factor transporter ATP-binding protein EcfA1	5	5	1	1	23050	7	19	809	809	809	S.aureus_COL_02159	S.aureus_ED98_02208	S.aureus_JH1_02304	S.aureus_JH9_02305	S.aureus_RF122_02182
adk		Adenylate kinase	5	5	1	1	23086	4	12	647	647	647	S.aureus_COL_02166	S.aureus_ED98_02215	S.aureus_JH1_02311	S.aureus_JH9_02312	S.aureus_RF122_02189
group_5469		preprotein translocase subunit SecY	5	5	1	1	23087	4	13	1292	1292	1292	S.aureus_COL_02167	S.aureus_ED98_02216	S.aureus_JH1_02312	S.aureus_JH9_02313	S.aureus_RF122_02190
rplR		50S ribosomal protein L18	5	5	1	1	23099	4	46	359	359	359	S.aureus_COL_02171	S.aureus_ED98_02220	S.aureus_JH1_02316	S.aureus_JH9_02317	S.aureus_RF122_02194
group_5471	rplF	50S ribosomal protein L6	5	5	1	1	23098	4	45	536	536	536	S.aureus_COL_02172	S.aureus_ED98_02221	S.aureus_JH1_02317	S.aureus_JH9_02318	S.aureus_RF122_02195
rplD		50S ribosomal protein L4	5	5	1	1	23146	49	2	623	623	623	S.aureus_COL_02186	S.aureus_ED98_02235	S.aureus_JH1_02331	S.aureus_JH9_02332	S.aureus_RF122_02209
rplC		50S ribosomal protein L3	5	5	1	1	23147	49	1	662	662	662	S.aureus_COL_02187	S.aureus_ED98_02236	S.aureus_JH1_02332	S.aureus_JH9_02333	S.aureus_RF122_02210
group_5474		hypothetical protein	5	5	1	1	24701	1	21796	389	389	389	S.aureus_COL_02189	S.aureus_ED98_02238	S.aureus_JH1_02334	S.aureus_JH9_02335	S.aureus_RF122_02212
pbuG		Guanine/hypoxanthine permease PbuG	5	5	1	1	24702	1	21797	1334	1334	1334	S.aureus_COL_02190	S.aureus_ED98_02239	S.aureus_JH1_02335	S.aureus_JH9_02336	S.aureus_RF122_02213
group_5476		hypothetical protein	5	5	1	1	24705	1	21800	887	887	887	S.aureus_COL_02192	S.aureus_ED98_02241	S.aureus_JH1_02337	S.aureus_JH9_02338	S.aureus_RF122_02216
glcU_2		putative glucose uptake protein GlcU	5	5	1	1	24706	1	21801	863	863	863	S.aureus_COL_02193	S.aureus_ED98_02242	S.aureus_JH1_02338	S.aureus_JH9_02339	S.aureus_RF122_02217
group_5478		Membrane transport protein	5	5	1	1	24707	1	21802	908	908	908	S.aureus_COL_02194	S.aureus_ED98_02243	S.aureus_JH1_02339	S.aureus_JH9_02340	S.aureus_RF122_02218
group_5479		hypothetical protein	5	5	1	1	24708	1	21803	164	164	164	S.aureus_COL_02195	S.aureus_ED98_02244	S.aureus_JH1_02340	S.aureus_JH9_02341	S.aureus_RF122_02219
group_5480		hypothetical protein	5	5	1	1	24709	1	21804	317	317	317	S.aureus_COL_02196	S.aureus_ED98_02245	S.aureus_JH1_02341	S.aureus_JH9_02342	S.aureus_RF122_02220
femX		Lipid II:glycine glycyltransferase	5	5	1	1	24711	1	21807	1265	1265	1265	S.aureus_COL_02198	S.aureus_ED98_02249	S.aureus_JH1_02343	S.aureus_JH9_02344	S.aureus_RF122_02222
group_5482		hypothetical protein	5	5	1	1	24712	1	21808	251	251	251	S.aureus_COL_02199	S.aureus_ED98_02250	S.aureus_JH1_02344	S.aureus_JH9_02345	S.aureus_RF122_02223
group_5483		hypothetical protein	5	5	1	1	24713	1	21809	764	764	764	S.aureus_COL_02200	S.aureus_ED98_02251	S.aureus_JH1_02345	S.aureus_JH9_02346	S.aureus_RF122_02224
group_5484		putative HTH-type transcriptional regulator	5	5	1	1	24714	1	21810	440	440	440	S.aureus_COL_02201	S.aureus_ED98_02252	S.aureus_JH1_02346	S.aureus_JH9_02347	S.aureus_RF122_02225
sarV		HTH-type transcriptional regulator SarV	5	5	1	1	24716	1	21812	350	350	350	S.aureus_COL_02203	S.aureus_ED98_02254	S.aureus_JH1_02348	S.aureus_JH9_02349	S.aureus_RF122_02227
moaA		Cyclic pyranopterin monophosphate synthase	5	5	1	1	24717	1	21813	1022	1022	1022	S.aureus_COL_02204	S.aureus_ED98_02255	S.aureus_JH1_02349	S.aureus_JH9_02350	S.aureus_RF122_02228
mobA		putative molybdenum cofactor guanylyltransferase	5	5	1	1	24718	1	21814	599	599	599	S.aureus_COL_02205	S.aureus_ED98_02256	S.aureus_JH1_02350	S.aureus_JH9_02351	S.aureus_RF122_02229
moaE		Molybdopterin synthase catalytic subunit	5	5	1	1	24720	1	21816	446	446	446	S.aureus_COL_02207	S.aureus_ED98_02258	S.aureus_JH1_02352	S.aureus_JH9_02353	S.aureus_RF122_02231
mobB		Molybdopterin-guanine dinucleotide biosynthesis adapter protein	5	5	1	1	24721	1	21817	485	485	485	S.aureus_COL_02208	S.aureus_ED98_02259	S.aureus_JH1_02353	S.aureus_JH9_02354	S.aureus_RF122_02232
topB		DNA topoisomerase 3	5	5	1	1	24704	1	21798	1673	2135	2042	S.aureus_COL_02191	S.aureus_ED98_02240	S.aureus_JH1_02336	S.aureus_JH9_02337	S.aureus_RF122_02214
moeA		Molybdopterin molybdenumtransferase	5	5	1	1	24722	1	21818	1259	1259	1259	S.aureus_COL_02209	S.aureus_ED98_02260	S.aureus_JH1_02354	S.aureus_JH9_02355	S.aureus_RF122_02233
moaB		Molybdenum cofactor biosynthesis protein B	5	5	1	1	24724	1	21820	506	506	506	S.aureus_COL_02211	S.aureus_ED98_02262	S.aureus_JH1_02356	S.aureus_JH9_02357	S.aureus_RF122_02235
moeB		Molybdopterin-synthase adenylyltransferase	5	5	1	1	24725	1	21821	1004	1004	1004	S.aureus_COL_02212	S.aureus_ED98_02263	S.aureus_JH1_02357	S.aureus_JH9_02358	S.aureus_RF122_02236
cysA		Sulfate/thiosulfate import ATP-binding protein CysA	5	5	1	1	24726	1	21822	605	605	605	S.aureus_COL_02213	S.aureus_ED98_02264	S.aureus_JH1_02358	S.aureus_JH9_02359	S.aureus_RF122_02237
modB		Molybdenum transport system permease protein ModB	5	5	1	1	24727	1	21823	671	671	671	S.aureus_COL_02214	S.aureus_ED98_02265	S.aureus_JH1_02359	S.aureus_JH9_02360	S.aureus_RF122_02238
group_5495		formate dehydrogenase accessory protein	5	5	1	1	24729	1	21825	797	797	797	S.aureus_COL_02216	S.aureus_ED98_02267	S.aureus_JH1_02361	S.aureus_JH9_02362	S.aureus_RF122_02240
group_5496		Acetyltransferase (GNAT) family protein	5	5	1	1	24730	1	21826	770	770	770	S.aureus_COL_02217	S.aureus_ED98_02268	S.aureus_JH1_02362	S.aureus_JH9_02363	S.aureus_RF122_02241
bioY		Biotin transporter BioY	5	5	1	1	24731	1	21827	554	554	554	S.aureus_COL_02218	S.aureus_ED98_02269	S.aureus_JH1_02363	S.aureus_JH9_02364	S.aureus_RF122_02242
rihB		Pyrimidine-specific ribonucleoside hydrolase RihB	5	5	1	1	24732	1	21828	941	941	941	S.aureus_COL_02219	S.aureus_ED98_02270	S.aureus_JH1_02364	S.aureus_JH9_02365	S.aureus_RF122_02243
fhuD		Iron(3 )-hydroxamate-binding protein FhuD precursor	5	5	1	1	24733	1	21829	908	908	908	S.aureus_COL_02220	S.aureus_ED98_02271	S.aureus_JH1_02365	S.aureus_JH9_02366	S.aureus_RF122_02244
group_5500	ureA	Urease subunit gamma	5	5	1	1	24736	1	21832	302	302	302	S.aureus_COL_02223	S.aureus_ED98_02274	S.aureus_JH1_02368	S.aureus_JH9_02369	S.aureus_RF122_02247
ureB		Urease subunit beta	5	5	1	1	24737	1	21833	410	410	410	S.aureus_COL_02224	S.aureus_ED98_02275	S.aureus_JH1_02369	S.aureus_JH9_02370	S.aureus_RF122_02248
ureC		Urease subunit alpha	5	5	1	1	24738	1	21834	1715	1715	1715	S.aureus_COL_02225	S.aureus_ED98_02276	S.aureus_JH1_02370	S.aureus_JH9_02371	S.aureus_RF122_02249
ureE		Urease accessory protein UreE	5	5	1	1	24739	1	21835	452	452	452	S.aureus_COL_02226	S.aureus_ED98_02277	S.aureus_JH1_02371	S.aureus_JH9_02372	S.aureus_RF122_02250
ureF		Urease accessory protein UreF	5	5	1	1	24740	1	21836	689	689	689	S.aureus_COL_02227	S.aureus_ED98_02278	S.aureus_JH1_02372	S.aureus_JH9_02373	S.aureus_RF122_02251
ureG		Urease accessory protein UreG	5	5	1	1	24741	1	21837	614	614	614	S.aureus_COL_02228	S.aureus_ED98_02279	S.aureus_JH1_02373	S.aureus_JH9_02374	S.aureus_RF122_02252
ureD1		Urease accessory protein UreD	5	5	1	1	24742	1	21838	836	836	836	S.aureus_COL_02229	S.aureus_ED98_02280	S.aureus_JH1_02374	S.aureus_JH9_02375	S.aureus_RF122_02253
sarR		HTH-type transcriptional regulator SarR	5	5	1	1	24743	1	21839	347	347	347	S.aureus_COL_02230	S.aureus_ED98_02281	S.aureus_JH1_02375	S.aureus_JH9_02376	S.aureus_RF122_02254
group_5508		hypothetical protein	5	5	1	1	24745	1	21841	743	743	743	S.aureus_COL_02232	S.aureus_ED98_02283	S.aureus_JH1_02377	S.aureus_JH9_02378	S.aureus_RF122_02256
odh		Opine dehydrogenase	5	5	1	1	24749	1	21845	1082	1082	1082	S.aureus_COL_02236	S.aureus_ED98_02287	S.aureus_JH1_02381	S.aureus_JH9_02382	S.aureus_RF122_02260
cynR_1		HTH-type transcriptional regulator CynR	5	5	1	1	24782	1	21879	602	884	827	S.aureus_COL_02267	S.aureus_ED98_02318	S.aureus_JH1_02413	S.aureus_JH9_02414	S.aureus_RF122_02294
ssaA2_3		Staphylococcal secretory antigen ssaA2 precursor	5	5	1	1	24751	1	21847	500	500	500	S.aureus_COL_02238	S.aureus_ED98_02289	S.aureus_JH1_02383	S.aureus_JH9_02384	S.aureus_RF122_02262
group_5511		Putative 2-hydroxyacid dehydrogenase	5	5	1	1	24753	1	21848	953	953	953	S.aureus_COL_02239	S.aureus_ED98_02290	S.aureus_JH1_02384	S.aureus_JH9_02385	S.aureus_RF122_02263
hpxO		FAD-dependent urate hydroxylase	5	5	1	1	24754	1	21849	1124	1124	1124	S.aureus_COL_02240	S.aureus_ED98_02291	S.aureus_JH1_02385	S.aureus_JH9_02386	S.aureus_RF122_02266
atl_3		Bifunctional autolysin precursor	5	5	1	1	24755	1	21850	776	776	776	S.aureus_COL_02241	S.aureus_ED98_02292	S.aureus_JH1_02386	S.aureus_JH9_02387	S.aureus_RF122_02267
group_5514		hypothetical protein	5	5	1	1	24756	1	21851	233	233	233	S.aureus_COL_02242	S.aureus_ED98_02293	S.aureus_JH1_02387	S.aureus_JH9_02388	S.aureus_RF122_02268
lytR_2		Transcriptional regulator LytR	5	5	1	1	24759	1	21854	947	947	947	S.aureus_COL_02245	S.aureus_ED98_02296	S.aureus_JH1_02390	S.aureus_JH9_02391	S.aureus_RF122_02271
suhB_2		Inositol-1-monophosphatase	5	5	1	1	24760	1	21855	797	797	797	S.aureus_COL_02246	S.aureus_ED98_02297	S.aureus_JH1_02391	S.aureus_JH9_02392	S.aureus_RF122_02272
group_5517		DNA-binding transcriptional activator FucR	5	5	1	1	24761	1	21856	692	692	692	S.aureus_COL_02247	S.aureus_ED98_02298	S.aureus_JH1_02392	S.aureus_JH9_02393	S.aureus_RF122_02273
group_5518		hypothetical protein	5	5	1	1	24763	1	21858	329	329	329	S.aureus_COL_02249	S.aureus_ED98_02300	S.aureus_JH1_02394	S.aureus_JH9_02395	S.aureus_RF122_02275
ybbH_3		putative HTH-type transcriptional regulator YbbH	5	5	1	1	24764	1	21859	872	872	872	S.aureus_COL_02250	S.aureus_ED98_02301	S.aureus_JH1_02395	S.aureus_JH9_02396	S.aureus_RF122_02276
yifK		putative transport protein YifK	5	5	1	1	24765	1	21860	1379	1379	1379	S.aureus_COL_02251	S.aureus_ED98_02302	S.aureus_JH1_02396	S.aureus_JH9_02397	S.aureus_RF122_02277
group_5521		hypothetical protein	5	5	1	1	24767	1	21862	185	185	185	S.aureus_COL_02253	S.aureus_ED98_02304	S.aureus_JH1_02398	S.aureus_JH9_02399	S.aureus_RF122_02279
group_5522		Phosphorylated carbohydrates phosphatase	5	5	1	1	24769	1	21864	635	635	635	S.aureus_COL_02255	S.aureus_ED98_02306	S.aureus_JH1_02400	S.aureus_JH9_02401	S.aureus_RF122_02281
group_5523		Sodium Bile acid symporter family protein	5	5	1	1	24770	1	21865	917	917	917	S.aureus_COL_02256	S.aureus_ED98_02307	S.aureus_JH1_02401	S.aureus_JH9_02402	S.aureus_RF122_02282
group_5524		hypothetical protein	5	5	1	1	24771	1	21866	530	530	530	S.aureus_COL_02257	S.aureus_ED98_02308	S.aureus_JH1_02402	S.aureus_JH9_02403	S.aureus_RF122_02283
malP		PTS system maltose-specific EIICB component	5	5	1	1	24773	1	21868	1604	1604	1604	S.aureus_COL_02258	S.aureus_ED98_02309	S.aureus_JH1_02403	S.aureus_JH9_02404	S.aureus_RF122_02284
glvR		HTH-type transcriptional regulator GlvR	5	5	1	1	24774	1	21869	764	764	764	S.aureus_COL_02259	S.aureus_ED98_02310	S.aureus_JH1_02405	S.aureus_JH9_02406	S.aureus_RF122_02285
group_5527		hypothetical protein	5	5	1	1	24775	1	21870	506	506	506	S.aureus_COL_02260	S.aureus_ED98_02311	S.aureus_JH1_02406	S.aureus_JH9_02407	S.aureus_RF122_02286
yghA		putative oxidoreductase YghA	5	5	1	1	24778	1	21873	881	881	881	S.aureus_COL_02263	S.aureus_ED98_02314	S.aureus_JH1_02409	S.aureus_JH9_02410	S.aureus_RF122_02289
hutI		Imidazolonepropionase	5	5	1	1	24780	1	21875	1238	1238	1238	S.aureus_COL_02265	S.aureus_ED98_02316	S.aureus_JH1_02411	S.aureus_JH9_02412	S.aureus_RF122_02291
group_553		putative lipoprotein precursor	5	5	1	1	24818	1	21916	614	629	620	S.aureus_COL_02303	S.aureus_ED98_02353	S.aureus_JH1_02448	S.aureus_JH9_02449	S.aureus_RF122_02329
hutU		Urocanate hydratase	5	5	1	1	24781	1	21877	1661	1661	1661	S.aureus_COL_02266	S.aureus_ED98_02317	S.aureus_JH1_02412	S.aureus_JH9_02413	S.aureus_RF122_02292
hutG		Formimidoylglutamase	5	5	1	1	24784	1	21881	935	935	935	S.aureus_COL_02269	S.aureus_ED98_02320	S.aureus_JH1_02415	S.aureus_JH9_02416	S.aureus_RF122_02296
rpiA		Ribose-5-phosphate isomerase A	5	5	1	1	24786	1	21883	686	686	686	S.aureus_COL_02271	S.aureus_ED98_02322	S.aureus_JH1_02417	S.aureus_JH9_02418	S.aureus_RF122_02298
group_5534		6-N-hydroxylaminopurine resistance protein	5	5	1	1	24787	1	21884	653	653	653	S.aureus_COL_02272	S.aureus_ED98_02323	S.aureus_JH1_02418	S.aureus_JH9_02419	S.aureus_RF122_02299
mro		Aldose 1-epimerase precursor	5	5	1	1	24788	1	21885	1019	1019	1019	S.aureus_COL_02273	S.aureus_ED98_02324	S.aureus_JH1_02419	S.aureus_JH9_02420	S.aureus_RF122_02300
group_5536		hypothetical protein	5	5	1	1	24789	1	21886	326	326	326	S.aureus_COL_02274	S.aureus_ED98_02325	S.aureus_JH1_02420	S.aureus_JH9_02421	S.aureus_RF122_02301
yxlF_3		putative ABC transporter ATP-binding protein YxlF	5	5	1	1	24791	1	21889	899	899	899	S.aureus_COL_02276	S.aureus_ED98_02327	S.aureus_JH1_02422	S.aureus_JH9_02423	S.aureus_RF122_02303
group_5538		3-methyladenine DNA glycosylase	5	5	1	1	24793	1	21891	608	608	608	S.aureus_COL_02278	S.aureus_ED98_02329	S.aureus_JH1_02424	S.aureus_JH9_02425	S.aureus_RF122_02305
gltS		Sodium/glutamate symport carrier protein	5	5	1	1	24794	1	21892	1208	1208	1208	S.aureus_COL_02279	S.aureus_ED98_02330	S.aureus_JH1_02425	S.aureus_JH9_02426	S.aureus_RF122_02306
group_554		hypothetical protein	5	5	1	1	24828	1	21927	383	383	383	S.aureus_COL_02313	S.aureus_ED98_02363	S.aureus_JH1_02458	S.aureus_JH9_02459	S.aureus_RF122_02339
fni		Isopentenyl-diphosphate delta-isomerase	5	5	1	1	24795	1	21893	1049	1049	1049	S.aureus_COL_02280	S.aureus_ED98_02331	S.aureus_JH1_02426	S.aureus_JH9_02427	S.aureus_RF122_02307
corA		Magnesium transport protein CorA	5	5	1	1	24796	1	21894	947	947	947	S.aureus_COL_02281	S.aureus_ED98_02332	S.aureus_JH1_02427	S.aureus_JH9_02428	S.aureus_RF122_02308
lcdH		L-carnitine dehydrogenase	5	5	1	1	24797	1	21895	491	491	491	S.aureus_COL_02282	S.aureus_ED98_02333	S.aureus_JH1_02428	S.aureus_JH9_02429	S.aureus_RF122_02309
group_5543		hypothetical protein	5	5	1	1	24798	1	21896	419	419	419	S.aureus_COL_02283	S.aureus_ED98_02334	S.aureus_JH1_02429	S.aureus_JH9_02430	S.aureus_RF122_02310
lipR_1		Putative acetyl-hydrolase LipR precursor	5	5	1	1	24799	1	21897	920	920	920	S.aureus_COL_02284	S.aureus_ED98_02335	S.aureus_JH1_02430	S.aureus_JH9_02431	S.aureus_RF122_02311
group_5545		hypothetical protein	5	5	1	1	24800	1	21899	638	638	638	S.aureus_COL_02285	S.aureus_ED98_02336	S.aureus_JH1_02431	S.aureus_JH9_02432	S.aureus_RF122_02312
bcr_1		Bicyclomycin resistance protein	5	5	1	1	24804	1	21903	1208	1208	1208	S.aureus_COL_02289	S.aureus_ED98_02340	S.aureus_JH1_02435	S.aureus_JH9_02436	S.aureus_RF122_02316
tcaA		Membrane-associated protein TcaA	5	5	1	1	24805	1	21904	1382	1382	1382	S.aureus_COL_02290	S.aureus_ED98_02341	S.aureus_JH1_02436	S.aureus_JH9_02437	S.aureus_RF122_02317
tcaR		HTH-type transcriptional regulator TcaR	5	5	1	1	24806	1	21905	455	455	455	S.aureus_COL_02291	S.aureus_ED98_02342	S.aureus_JH1_02437	S.aureus_JH9_02438	S.aureus_RF122_02318
femA_3		Aminoacyltransferase FemA	5	5	1	1	25242	1	22063	851	1250	1170	S.aureus_COL_02345	S.aureus_ED98_02394	S.aureus_JH1_02490	S.aureus_JH9_02491	S.aureus_RF122_02371
group_5550		vancomycin high temperature exclusion protein	5	5	1	1	24807	1	21906	968	968	968	S.aureus_COL_02292	S.aureus_ED98_02343	S.aureus_JH1_02438	S.aureus_JH9_02439	S.aureus_RF122_02319
hrtA_2		Putative hemin import ATP-binding protein HrtA	5	5	1	1	24808	1	21907	665	665	665	S.aureus_COL_02294	S.aureus_ED98_02344	S.aureus_JH1_02439	S.aureus_JH9_02440	S.aureus_RF122_02320
group_5552		FtsX-like permease family protein	5	5	1	1	24809	1	21908	1055	1055	1055	S.aureus_COL_02295	S.aureus_ED98_02345	S.aureus_JH1_02440	S.aureus_JH9_02441	S.aureus_RF122_02321
hssR		Heme response regulator HssR	5	5	1	1	24810	1	21909	674	674	674	S.aureus_COL_02296	S.aureus_ED98_02346	S.aureus_JH1_02441	S.aureus_JH9_02442	S.aureus_RF122_02322
hssS		Heme sensor protein HssS	5	5	1	1	24811	1	21910	1373	1373	1373	S.aureus_COL_02297	S.aureus_ED98_02347	S.aureus_JH1_02442	S.aureus_JH9_02443	S.aureus_RF122_02323
mqo1		putative malate:quinone oxidoreductase 1	5	5	1	1	24815	1	21913	1478	1478	1478	S.aureus_COL_02300	S.aureus_ED98_02350	S.aureus_JH1_02445	S.aureus_JH9_02446	S.aureus_RF122_02326
lctP_2		L-lactate permease	5	5	1	1	24816	1	21914	1598	1598	1598	S.aureus_COL_02301	S.aureus_ED98_02351	S.aureus_JH1_02446	S.aureus_JH9_02447	S.aureus_RF122_02327
group_5558		CDP-Glycerol:Poly(glycerophosphate) glycerophosphotransferase	5	5	1	1	24817	1	21915	1673	1673	1673	S.aureus_COL_02302	S.aureus_ED98_02352	S.aureus_JH1_02447	S.aureus_JH9_02448	S.aureus_RF122_02328
yhfP		Putative quinone oxidoreductase YhfP	5	5	1	1	24820	1	21919	1004	1004	1004	S.aureus_COL_02305	S.aureus_ED98_02355	S.aureus_JH1_02450	S.aureus_JH9_02451	S.aureus_RF122_02331
group_5561		Ferredoxin--NADP reductase	5	5	1	1	24822	1	21921	1034	1034	1034	S.aureus_COL_02307	S.aureus_ED98_02357	S.aureus_JH1_02452	S.aureus_JH9_02453	S.aureus_RF122_02333
group_5562		hypothetical protein	5	5	1	1	24823	1	21922	431	431	431	S.aureus_COL_02308	S.aureus_ED98_02358	S.aureus_JH1_02453	S.aureus_JH9_02454	S.aureus_RF122_02334
group_5563		CorA-like Mg2 transporter protein	5	5	1	1	24826	1	21925	944	944	944	S.aureus_COL_02311	S.aureus_ED98_02361	S.aureus_JH1_02456	S.aureus_JH9_02457	S.aureus_RF122_02337
sacX		Negative regulator of SacY activity	5	5	1	1	24827	1	21926	1442	1442	1442	S.aureus_COL_02312	S.aureus_ED98_02362	S.aureus_JH1_02457	S.aureus_JH9_02458	S.aureus_RF122_02338
melR_2		Melibiose operon regulatory protein	5	5	1	1	24829	1	21928	2105	2105	2105	S.aureus_COL_02314	S.aureus_ED98_02364	S.aureus_JH1_02459	S.aureus_JH9_02460	S.aureus_RF122_02340
gltT		Proton/sodium-glutamate symport protein	5	5	1	1	24832	1	21931	1277	1277	1277	S.aureus_COL_02317	S.aureus_ED98_02367	S.aureus_JH1_02462	S.aureus_JH9_02463	S.aureus_RF122_02343
group_5567		hypothetical protein	5	5	1	1	24833	1	21932	365	365	365	S.aureus_COL_02318	S.aureus_ED98_02368	S.aureus_JH1_02463	S.aureus_JH9_02464	S.aureus_RF122_02344
sarZ		HTH-type transcriptional regulator SarZ	5	5	1	1	24834	1	21933	446	446	446	S.aureus_COL_02319	S.aureus_ED98_02369	S.aureus_JH1_02464	S.aureus_JH9_02465	S.aureus_RF122_02345
narT		putative nitrate transporter NarT	5	5	1	1	24836	1	21935	1169	1169	1169	S.aureus_COL_02321	S.aureus_ED98_02371	S.aureus_JH1_02466	S.aureus_JH9_02467	S.aureus_RF122_02347
group_557		hypothetical protein	5	5	1	1	25253	1	22075	467	467	467	S.aureus_COL_02357	S.aureus_ED98_02406	S.aureus_JH1_02502	S.aureus_JH9_02503	S.aureus_RF122_02383
nreC		Oxygen regulatory protein NreC	5	5	1	1	24840	1	21938	653	653	653	S.aureus_COL_02325	S.aureus_ED98_02374	S.aureus_JH1_02469	S.aureus_JH9_02470	S.aureus_RF122_02350
nreB		Oxygen sensor histidine kinase NreB	5	5	1	1	24841	1	21939	1034	1034	1034	S.aureus_COL_02326	S.aureus_ED98_02375	S.aureus_JH1_02470	S.aureus_JH9_02471	S.aureus_RF122_02351
group_5572		hypothetical protein	5	5	1	1	24842	1	21940	452	452	452	S.aureus_COL_02327	S.aureus_ED98_02376	S.aureus_JH1_02471	S.aureus_JH9_02472	S.aureus_RF122_02352
narX		Nitrate reductase-like protein NarX	5	5	1	1	24843	1	21941	677	677	677	S.aureus_COL_02328	S.aureus_ED98_02377	S.aureus_JH1_02472	S.aureus_JH9_02473	S.aureus_RF122_02353
narW		putative nitrate reductase molybdenum cofactor assembly chaperone NarW	5	5	1	1	24844	1	21942	575	575	575	S.aureus_COL_02329	S.aureus_ED98_02378	S.aureus_JH1_02473	S.aureus_JH9_02474	S.aureus_RF122_02354
narH		Respiratory nitrate reductase 1 beta chain	5	5	1	1	24845	1	21943	1559	1559	1559	S.aureus_COL_02330	S.aureus_ED98_02379	S.aureus_JH1_02474	S.aureus_JH9_02475	S.aureus_RF122_02355
nasE		Assimilatory nitrite reductase [NAD(P)H] small subunit	5	5	1	1	25230	1	22049	314	314	314	S.aureus_COL_02333	S.aureus_ED98_02382	S.aureus_JH1_02477	S.aureus_JH9_02478	S.aureus_RF122_02358
nasD		Nitrite reductase [NAD(P)H]	5	5	1	1	25231	1	22050	2405	2405	2405	S.aureus_COL_02334	S.aureus_ED98_02383	S.aureus_JH1_02478	S.aureus_JH9_02479	S.aureus_RF122_02359
pbpX_2		Putative penicillin-binding protein PbpX	5	5	1	1	25271	1	22096	1496	1499	1496	S.aureus_COL_02375	S.aureus_ED98_02424	S.aureus_JH1_02520	S.aureus_JH9_02521	S.aureus_RF122_02402
zinT		Metal-binding protein ZinT precursor	5	5	1	1	25237	1	22058	1547	1550	1547	S.aureus_COL_02340	S.aureus_ED98_02389	S.aureus_JH1_02484	S.aureus_JH9_02485	S.aureus_RF122_02365
yefM		Antitoxin YefM	5	5	1	1	25239	1	22060	251	251	251	S.aureus_COL_02342	S.aureus_ED98_02391	S.aureus_JH1_02487	S.aureus_JH9_02488	S.aureus_RF122_02367
bdbD		Disulfide bond formation protein D precursor	5	5	1	1	25240	1	22061	599	599	599	S.aureus_COL_02343	S.aureus_ED98_02392	S.aureus_JH1_02488	S.aureus_JH9_02489	S.aureus_RF122_02368
group_5583		hypothetical protein	5	5	1	1	25241	1	22062	362	362	362	S.aureus_COL_02344	S.aureus_ED98_02393	S.aureus_JH1_02489	S.aureus_JH9_02490	S.aureus_RF122_02369
tcyC_2		L-cystine import ATP-binding protein TcyC	5	5	1	1	25243	1	22064	731	731	731	S.aureus_COL_02346	S.aureus_ED98_02395	S.aureus_JH1_02491	S.aureus_JH9_02492	S.aureus_RF122_02372
tcyB		L-cystine transport system permease protein TcyB	5	5	1	1	25244	1	22065	728	728	728	S.aureus_COL_02347	S.aureus_ED98_02396	S.aureus_JH1_02492	S.aureus_JH9_02493	S.aureus_RF122_02373
group_5586		putative amino-acid ABC transporter-binding protein precursor	5	5	1	1	25245	1	22066	779	779	779	S.aureus_COL_02348	S.aureus_ED98_02397	S.aureus_JH1_02493	S.aureus_JH9_02494	S.aureus_RF122_02374
emrB_2		Multidrug export protein EmrB	5	5	1	1	25246	1	22067	1439	1439	1439	S.aureus_COL_02349	S.aureus_ED98_02398	S.aureus_JH1_02494	S.aureus_JH9_02495	S.aureus_RF122_02375
gpmA_2		2,3-bisphosphoglycerate-dependent phosphoglycerate mutase	5	5	1	1	25247	1	22068	686	686	686	S.aureus_COL_02351	S.aureus_ED98_02400	S.aureus_JH1_02496	S.aureus_JH9_02497	S.aureus_RF122_02377
fieF		Ferrous-iron efflux pump FieF	5	5	1	1	25248	1	22070	866	866	866	S.aureus_COL_02352	S.aureus_ED98_02401	S.aureus_JH1_02497	S.aureus_JH9_02498	S.aureus_RF122_02378
group_559		hypothetical protein	5	5	1	1	25279	1	22105	377	599	554	S.aureus_COL_02383	S.aureus_ED98_02432	S.aureus_JH1_02528	S.aureus_JH9_02529	S.aureus_RF122_02410
hlgA		Gamma-hemolysin component A precursor	5	5	1	1	25250	1	22072	965	965	965	S.aureus_COL_02354	S.aureus_ED98_02403	S.aureus_JH1_02499	S.aureus_JH9_02500	S.aureus_RF122_02380
hlgC		Gamma-hemolysin component C precursor	5	5	1	1	25251	1	22073	947	947	947	S.aureus_COL_02355	S.aureus_ED98_02404	S.aureus_JH1_02500	S.aureus_JH9_02501	S.aureus_RF122_02381
bioW		6-carboxyhexanoate--CoA ligase	5	5	1	1	25254	1	22076	692	692	692	S.aureus_COL_02358	S.aureus_ED98_02407	S.aureus_JH1_02503	S.aureus_JH9_02504	S.aureus_RF122_02384
bioB		Biotin synthase	5	5	1	1	25256	1	22078	1007	1007	1007	S.aureus_COL_02360	S.aureus_ED98_02409	S.aureus_JH1_02505	S.aureus_JH9_02506	S.aureus_RF122_02386
bioK		L-Lysine-8-amino-7-oxononanoate aminotransferase	5	5	1	1	25257	1	22079	1358	1358	1358	S.aureus_COL_02361	S.aureus_ED98_02410	S.aureus_JH1_02506	S.aureus_JH9_02507	S.aureus_RF122_02387
[truncated: 26,681 more rows]
